# Supplementary material for: Genetic analyses implicate complex links between adult testosterone levels and health and disease
Source: Commun Med (Lond). 2023 Jan 18;3:4. doi: 10.1038/s43856-022-00226-0 (PMC9849476; doi:10.1038/s43856-022-00226-0)
Supplement: Supplementary file 2 — Supplementary Data 2 [file 43856_2022_226_MOESM2_ESM.xlsx]

## Sheet: Sheet1
Supplementary Data 2. Summary of the GWAS results from the UK Biobank. Panel A shows sample sizes, trait mean values, SNP-based heritability estimates (h2), and a number of significantly associated loci identified in GWAS for males and females separately. The heritability estimates from LDSC are based on autosomal variants. Asterisks in panel A mark significant difference (p=0.0011) between the h…
A) Characteristics of the studied traits
Trait	Sex	N		Trait mean (SD)		h2(s.e.)		Number of loci
Total T	Male	176.212		11.97 (3.71) nmol/L		0.20 (0.029)*		200
Total T	Female	174,850		1.12 (0.65) nmol/L		0.10 (0.010)*		107
SHBG	Male	163.363		39.79 (16.18) nmol/L		0.28 (0.047)		263
SHBG	Female	188.443		61.59 (29.54) nmol/L		0.22 (0.027)		248
FAI	Male	162.068		33.06 (12.20) units		0.19 (0.025)		156
FAI	Female	158.208		2.30 (1.93) units		0.15 (0.015)		169
Free T	Male	161.887		0.21 (0.062) nmol/L		0.12 (0.010)		107
Free T	Female	158.089		0.015 (0.011) nmol/L		0.13 (0.012)		134
B) Genetic correlation and causal relationships between T, SHBG, FAI and free T
Trait 1	Trait 2	rg males	rg females	GCP (s.e.) males	Beta (s.e.) MR-Egger males	Beta (s.e) CAUSE males	GCP (s.e.) females	Beta (s.e.) MR-Egger females	Beta (s.e) CAUSE females
SHBG	Total T	0.78	0.047	0.80 (0.15)**	0.66 (0.02)**	0.48 (0.02)**	0.42 (0.19)*	0.12 (0.03)*	0.01 (0.02)
SHBG	FAI	-0.79	-0.80	0.47 (0.34)	-0.62 (0.02)**	-0.56 (0.02)**	0.89 (0.09)**	-0.65 (0.03)**	-0.57 (0.02)**
SHBG	Free T	-0.092	-0.65	0.39 (0.26)	-0.07 (0.03)*	-0.06 (0.02)*	0.83 (0.13)**	-0.45 (0.03)**	-0.38 (0.02)*
Total T	FAI	-0.24	0.56	-0.06 (0.13)	-0.54 (0.02)*	-0.48 (0.02)**	0.42 (0.43)	0.76 (0.10)**	0.63 (0.02) **
Total T	Free T	0.56	0.73	-0.41 (0.46)	0.66 (0.08)**	0.60 (0.02)**	0.41 (0.43)	0.87 (0.08)**	0.78 (0.02)**
FAI	Free T	0.68	0.98	0.07 (0.57)	0.51 (0.07)**	-0.06 (0.02)*	-0.03 (0.58)	1.29 (0.05)**	1.00 (0.04)**
