# Supplementary material for: Genetic analyses implicate complex links between adult testosterone levels and health and disease
Source: Commun Med (Lond). 2023 Jan 18;3:4. doi: 10.1038/s43856-022-00226-0 (PMC9849476; doi:10.1038/s43856-022-00226-0)
Supplement: Supplementary file 8 — Supplementary Data 8 [file 43856_2022_226_MOESM8_ESM.xlsx]

## Sheet: Legend
Supplementary Data 8. Results from LCV and Mendelian Randomization analyses in FinnGen.
Sheets	Description
MR-analyses	Results from the MR analyses for males and females in FinnGen for 36 phenotypes, including data from LCV, MR Egger, SHBG-adjusted MR Egger and IVW analyses
PCOS-and-OBE-adjusted MR	Results from multivariable MR analyses for females including PCOS-related female phenotypes and MR egger and IVW models
Multivariable MR - FG-results	Results from multivariable MR analyses for males and females in FinnGen for 36 phenotypes, including data from multivariable MR Egger and IVW models. Adjustment includes SHBG's effects on T SNPs, and T's effect on SHBG SNPs.

## Sheet: MR-analyses
Results from the causality analyses in FinnGen. The tables show estimated genetic correlation (rg) and genetic causality proportion (GCP) with standard error and p-values from LCV analyses, and effect size estimates from MR egger and IVW-models. Significant p-values combined with LCV GCP values > 0.6 are considered as very strong evidence of a true causal relationship, where interventions on trai…
				Latent causal variable (LCV)
				T, males				T, females				SHBG, males				SHBG, females				FAI, males				FAI, females				Free T, males				Free T, females
Endpoint	N cases M	N cases F	Mean age at first event (yrs)	rg	gcp	gcp_se	gcp_p	rg	gcp	gcp_se	gcp_p	rg	gcp	gcp_se	gcp_p	rg	gcp	gcp_se	gcp_p	rg	gcp	gcp_se	gcp_p	rg	gcp	gcp_se	gcp_p	rg	gcp	gcp_se	gcp_p	rg	gcp	gcp_se	gcp_p
ADHD	390	418	18.7	0.07	0.32	0.22	0.0074	0.068	-0.54	0.28	0.090	0.110	-0.33	0.18	6.67e-13	0.155	-0.49	0.19	4.45e-07	-0.097	-0.59	0.13	4.46e-05	-0.119	-0.68	0.32	0.014	-0.031	-0.17	0.22	0.685	-0.083	0.03	0.58	0.687
Alcoholism	8349	3854	42.6	0.010	-0.06	0.53	0.903	0.098	0.07	0.30	0.791	-0.034	-0.14	0.50	0.658	-0.075	0.06	0.30	0.634	0.069	-0.16	0.50	0.915	0.094	-0.33	0.40	0.718	0.070	0.01	0.58	0.838	0.094	-0.32	0.41	0.685
Alzheimer*	1832	2067	79.0	NA	NA	NA	NA	NA	NA	NA	NA	NA	NA	NA	NA	NA	NA	NA	NA	NA	NA	NA	NA	NA	NA	NA	NA	NA	NA	NA	NA	NA	NA	NA	NA
Anaemia	5316	7075	55.6	-0.256	-0.22	0.47	0.676	-0.034	0.40	0.36	0.617	-0.156	-0.06	0.55	0.678	-0.132	-0.11	0.52	0.856	-0.009	-0.17	0.47	0.900	0.073	-0.24	0.45	0.548	-0.217	-0.48	0.44	0.000424	0.052	0.17	0.31	0.515
Anxiety	4320	8175	37.0	0.036	-0.38	0.38	0.332	-0.075	-0.03	0.11	0.889	0.011	0.02	0.57	0.834	-0.039	-0.23	0.47	0.364	0.022	-0.22	0.45	0.541	-0.002	-0.15	0.48	0.899	0.023	-0.16	0.36	0.72	-0.026	-0.30	0.41	0.714
Autism*	184	103	23.4	NA	NA	NA	NA	NA	NA	NA	NA	NA	NA	NA	NA	NA	NA	NA	NA	NA	NA	NA	NA	NA	NA	NA	NA	NA	NA	NA	NA	NA	NA	NA	NA
Benign leiomyoma	NA	18060	46.8	-0.071	-0.51	0.31	0.175	-0.065	0.33	0.40	0.571	-0.142	-0.08	0.58	0.521	-0.109	-0.04	0.60	0.436	0.132	0.01	0.58	0.668	0.017	0.00	0.57	0.790	0.066	0.08	0.06	5.87e-05	-0.007	0.00	0.57	0.886
Birth complications	NA	24953	29.3	NA	NA	NA	NA	NA	NA	NA	NA	NA	NA	NA	NA	NA	NA	NA	NA	NA	NA	NA	NA	NA	NA	NA	NA	NA	NA	NA	NA	NA	NA	NA	NA
Breast cancer	NA	8401	58.6	-0.028	-0.37	0.36	0.741	0.175	-0.22	0.15	0.242	-0.080	-0.01	0.58	0.906	-0.005	0.02	0.57	0.900	0.109	-0.00	0.63	0.166	0.108	-0.57	0.27	0.0485	0.075	-0.32	0.09	6.58e-19	0.137	-0.53	0.25	0.0425
Cardiac death	4910	2652	76.5	0.080	0.48	0.32	0.310	0.180	-0.55	0.27	0.069	0.223	0.14	0.33	0.741	0.093	0.17	0.23	0.688	-0.232	-0.09	0.36	0.949	0.049	0.12	0.26	0.310	-0.102	-0.53	0.28	0.111	0.092	0.05	0.28	0.0032
CHD	14315	6696	64.8	0.025	-0.40	0.35	0.679	0.036	0.02	0.58	0.754	-0.017	-0.32	0.39	0.779	-0.105	0.00	0.58	0.660	0.072	-0.61	0.25	0.0199	0.110	-0.01	0.57	0.934	0.086	0.36	0.39	0.581	0.096	-0.01	0.58	0.801
Conduct dis.	228	174	17.7	0.164	-0.50	0.30	0.217	0.075	0.01	0.58	0.944	0.055	0.46	0.32	0.533	0.132	-0.69	0.24	0.00261	0.027	-0.26	0.43	0.745	-0.068	-0.40	0.34	0.788	0.218	-0.82	0.19	8.85e-05	-0.064	-0.31	0.28	0.670
Dementia*	3550	3733	76.7	NA	NA	NA	NA	NA	NA	NA	NA	NA	NA	NA	NA	NA	NA	NA	NA	NA	NA	NA	NA	NA	NA	NA	NA	NA	NA	NA	NA	NA	NA	NA	NA
Depression	8019	15391	41.0	-0.004	0.24	0.44	0.883	-0.036	-0.21	0.47	0.741	-0.034	0.35	0.29	0.216	-0.025	0.01	0.48	0.505	0.063	0.08	0.24	0.144	-0.027	-0.14	0.48	0.424	0.045	-0.30	0.43	0.515	-0.031	-0.17	0.46	0.594
Emotional instab.	699	1938	32.4	-0.102	0.18	0.33	0.595	0.067	-0.10	0.25	0.603	-0.008	0.29	0.42	0.871	0.057	-0.05	0.40	0.421	-0.074	0.41	0.31	0.159	-0.015	0.03	0.57	0.863	-0.149	-0.04	0.29	1.10e-09	0.004	0.08	0.55	0.914
Female infertility	NA	6481	31.3	-0.279	0.02	0.58	0.758	-0.002	-0.04	0.33	0.905	-0.410	-0.31	0.46	0.310	-0.310	-0.65	0.28	0.0173	0.351	-0.03	0.55	0.860	0.266	-0.35	0.38	0.700	0.112	-0.62	0.25	0.0215	0.197	0.16	0.49	0.990
Forearm/elbow inj.	4477	8485	49.5	0.014	0.40	0.36	0.599	-0.054	-0.37	0.36	0.574	0.061	0.57	0.25	0.00880	0.108	0.62	0.24	0.0238	-0.115	0.46	0.12	2.39e-11	-0.108	0.61	0.25	0.0409	-0.059	0.02	0.12	0.949	-0.084	0.60	0.24	0.00269
Head inj.	12116	10271	49.1	-0.042	0.01	0.18	0.507	-0.070	-0.15	0.48	0.951	-0.196	0.53	0.39	0.00017	-0.209	0.13	0.17	0.617	0.304	0.54	0.29	0.115	0.096	-0.02	0.15	0.978	0.211	-0.16	0.45	0.949	0.050	-0.01	0.19	0.959
Hirsutism	NA	229	33.7	-0.180	0.37	0.39	0.510	0.582	0.09	0.56	0.721	-0.131	-0.63	0.24	0.00180	-0.085	-0.43	0.12	8.46e-05	-0.015	-0.36	0.36	0.729	0.393	-0.22	0.52	0.000999	-0.156	-0.38	0.27	0.371	0.467	0.34	0.44	0.285
Hypothyroidism	5098	20944	52.3	-0.073	0.35	0.31	0.481	-0.049	-0.13	0.09	0.241	-0.025	0.03	0.18	0.708	-0.051	0.24	0.23	0.496	-0.029	-0.12	0.23	0.762	0.000	0.07	0.49	0.918	-0.091	-0.14	0.32	0.373	-0.007	-0.17	0.47	0.851
Irreg. Menst.	NA	17870	42.4	-0.100	0.64	0.07	5.61e-09	-0.065	0.17	0.50	0.463	-0.170	0.55	0.15	2.16e-14	-0.112	0.83	0.16	1.80e-06	0.180	0.77	0.15	2.59e-17	0.031	0.38	0.39	0.290	0.079	0.21	0.12	0.124	-0.003	0.18	0.46	0.910
Male infertility	680	NA	34.4	0.038	0.34	0.40	0.400	-0.011	0.26	0.43	0.891	0.065	0.43	0.08	2.66e-10	0.002	0.23	0.46	0.862	-0.037	0.27	0.26	1.51e-07	-0.036	-0.05	0.55	0.434	0.000	-0.17	0.40	0.907	-0.041	-0.20	0.46	0.615
MS	252	796	39.8	0.015	0.10	0.23	0.789	0.064	0.26	0.28	0.570	0.026	0.13	0.14	0.514	-0.017	0.17	0.48	0.819	-0.016	0.05	0.26	0.828	0.047	-0.00	0.58	0.949	0.012	-0.02	0.42	0.934	0.053	0.01	0.58	0.869
Obesity	3083	5806	47.6	-0.007	-0.00	0.48	0.865	-0.084	-0.25	0.41	0.583	0.025	-0.23	0.38	0.710	0.124	-0.24	0.26	0.485	-0.067	-0.44	0.31	0.292	-0.145	-0.63	0.25	0.0134	-0.081	-0.18	0.21	0.521	-0.142	-0.46	0.32	0.274
Osteoporosis*	689	2504	65.4	NA	NA	NA	NA	NA	NA	NA	NA	NA	NA	NA	NA	NA	NA	NA	NA	NA	NA	NA	NA	NA	NA	NA	NA	NA	NA	NA	NA	NA	NA	NA	NA
Ovary cysts	NA	10848	43.1	0.004	0.02	0.57	0.906	-0.015	0.00	0.58	0.969	-0.159	-0.06	0.57	0.589	-0.120	0.02	0.58	0.650	0.243	-0.19	0.50	0.542	0.078	0.03	0.61	0.400	0.199	0.36	0.25	0.317	0.050	0.27	0.48	0.398
Parkinson	1207	955	62.9	0.180	0.44	0.33	0.413	0.242	0.25	0.51	0.285	0.076	0.16	0.19	0.630	-0.009	0.20	0.48	0.874	-0.023	0.12	0.24	0.713	0.067	-0.31	0.47	0.330	0.083	-0.07	0.55	0.760	0.111	-0.01	0.60	0.490
PCOS	NA	642	28.4	-0.286	0.58	0.26	0.0363	-0.052	-0.60	0.29	0.101	-0.218	0.63	0.24	0.0113	-0.324	0.36	0.28	0.306	0.059	0.10	0.14	0.278	0.202	0.48	0.22	0.00132	-0.175	-0.48	0.26	0.0975	0.155	0.54	0.30	0.00168
Personality dis.	2612	3999	34.6	0.001	-0.03	0.55	0.920	-0.001	0.01	0.44	0.956	0.030	0.01	0.59	0.385	0.073	0.01	0.60	0.474	-0.035	0.11	0.59	0.340	-0.061	-0.35	0.40	0.361	-0.024	0.30	0.42	0.692	-0.052	-0.32	0.41	0.548
PMB	NA	5965	59.8	-0.308	-0.56	0.27	0.0638	0.219	-0.77	0.09	3.00e-07	-0.220	-0.41	0.35	0.498	-0.149	0.03	0.58	0.658	0.045	0.44	0.32	0.544	0.269	-0.89	0.07	1.90e-08	-0.158	-0.49	0.24	0.000375	0.277	-0.90	0.07	1.98e-08
Prostate cancer	6311	NA	68.2	-0.048	-0.50	0.12	6.61e-07	0.143	-0.02	0.58	0.594	-0.148	-0.73	0.21	0.00236	-0.146	0.44	0.36	0.327	0.158	0.06	0.56	0.844	0.186	0.38	0.57	0.0199	0.081	-0.37	0.21	2.82e-16	0.177	-0.74	0.25	0.00414
Seropositive RA	1323	3273	54.2	0.030	-0.17	0.40	0.611	0.033	-0.07	0.23	0.829	0.056	0.05	0.42	0.512	0.068	0.27	0.27	0.498	-0.042	0.30	0.53	0.112	-0.041	0.18	0.18	0.450	0.000	-0.20	0.46	0.914	-0.019	-0.74	0.16	0.684
Sleep apnea	10549	6200	55.3	-0.039	0.18	0.23	0.314	-0.088	-0.02	0.59	0.373	-0.031	0.26	0.27	0.578	0.064	0.54	0.28	0.0964	-0.012	0.32	0.40	0.825	-0.094	0.67	0.26	0.0208	-0.065	-0.33	0.39	0.609	-0.109	0.68	0.23	0.00441
Sleep disorders	11551	7582	44.3	0.096	-0.28	0.41	0.882	-0.040	-0.20	0.48	0.682	0.094	-0.31	0.40	0.938	0.084	-0.10	0.36	0.735	-0.046	-0.13	0.50	0.673	-0.183	-0.23	0.45	0.851	0.040	-0.13	0.27	0.768	-0.159	-0.35	0.37	0.894
Statin use	36453	32321	59.4	-0.134	-0.26	0.30	0.586	-0.103	-0.08	0.22	0.733	-0.227	-0.14	0.39	0.668	-0.222	0.34	0.39	0.785	0.202	0.13	0.51	0.897	0.117	0.35	0.38	0.718	0.040	-0.56	0.25	1.37e-07	0.061	0.31	0.40	0.758
Stroke	6647	5076	65.7	-0.009	0.13	0.33	0.854	-0.033	-0.00	0.58	0.955	0.069	0.50	0.30	0.154	0.026	0.12	0.15	0.591	0.077	0.24	0.24	0.361	-0.019	0.08	0.28	0.809	0.072	-0.37	0.38	0.585	-0.028	0.00	0.31	0.740
T2D (Combined)	15848	13318	58.3	-0.214	0.01	0.34	0.758	-0.006	-0.08	0.53	0.868	-0.282	-0.12	0.40	0.911	-0.376	0.01	0.43	0.845	0.191	-0.07	0.38	0.751	0.303	0.00	0.41	0.800	-0.036	0.06	0.57	0.636	0.236	-0.07	0.32	0.939
T2D (Sex-specific data)	15848	13318	58.3	-0.275	0.13	0.43	0.713	0.021	-0.20	0.46	0.726	-0.326	-0.08	0.47	0.888	-0.336	0.12	0.35	0.688	0.203	-0.11	0.43	0.752	0.288	0.07	0.36	0.698	-0.058	0.29	0.37	0.750	0.234	-0.01	0.29	0.803
*=Estimated heritability in the FinnGen too low in the LCV model to obtain results.
				MR egger
				T, males				T,females				SHBG, males				SHBG, females				FAI, males				FAI, females				Free T, males				Free T, females
Endpoint	N cases M	N cases F	Mean age at first event (yrs)	Nsnps	Beta	Se	P	Nsnps	Beta	Se	P	Nsnps	Beta	Se	P	Nsnps	Beta	Se	P	Nsnps	Beta	Se	P	Nsnps	Beta	Se	P	Nsnps	Beta	Se	P	Nsnps	Beta	Se	P
ADHD	390	418	18.7	149	-0.0796	0.213	0.709	83	-0.31	0.339	0.363	205	-0.0593	0.127	0.641	174	-0.0377	0.168	0.822	118	0.00551	0.177	0.975	127	-0.06	0.236	0.8	77	0.00938	0.288	0.974	109	-0.237	0.315	0.455
Alcoholism	8349	3854	42.6	149	-0.00523	0.0662	0.937	83	-0.0732	0.0945	0.44	205	-0.0426	0.0445	0.339	174	-0.0116	0.0557	0.835	118	0.0599	0.068	0.38	127	0.0242	0.0761	0.751	77	0.133	0.105	0.209	109	-0.0515	0.0977	0.599
Alzheimer	1832	2067	79.0	149	0.169	0.102	0.102	83	-0.252	0.175	0.154	205	0.0649	0.0666	0.331	174	-0.11	0.0975	0.262	118	0.0477	0.0966	0.623	127	-0.0336	0.135	0.804	77	-0.103	0.149	0.492	109	-0.38	0.172	0.0287
Anaemia	5316	7075	55.6	149	-0.0324	0.0737	0.661	83	-0.0955	0.114	0.405	205	-0.0366	0.0489	0.455	176	-0.0481	0.0642	0.455	118	0.0711	0.0705	0.315	127	0.0208	0.0815	0.799	77	-0.0453	0.0983	0.646	109	-0.0495	0.109	0.649
Anxiety	4320	8175	37.0	149	-0.0845	0.076	0.268	83	0.0673	0.117	0.566	205	-0.0523	0.0448	0.245	174	0.0024	0.0562	0.966	118	0.0466	0.0605	0.443	127	0.0519	0.0908	0.569	77	0.0618	0.0989	0.534	109	0.136	0.122	0.271
Autism	184	103	23.4	149	-0.118	0.335	0.724	83	-1.14	0.511	0.0286	205	-0.203	0.211	0.336	174	-0.159	0.267	0.553	118	0.54	0.311	0.0854	127	-0.256	0.377	0.498	77	0.363	0.489	0.46	109	-0.478	0.509	0.349
Benign leiomyoma	NA	18060	46.8	149	0.0743	0.07	0.291	83	0.0035	0.0892	0.969	205	0.0325	0.0433	0.455	175	-0.06	0.0552	0.279	118	0.0448	0.0571	0.435	127	0.0446	0.0833	0.593	77	0.102	0.121	0.401	109	0.0564	0.105	0.593
Birth complications	NA	24953	29.3	149	-0.976	0.576	0.0925	83	1.19	0.842	0.161	205	-0.864	0.382	0.0248	174	-1.19	0.466	0.0118	118	0.785	0.48	0.105	127	1.51	0.601	0.0134	77	-0.0893	0.825	0.914	109	2.04	0.843	0.0171
Breast cancer	NA	8401	58.6	149	-0.022	0.085	0.791	83	0.347	0.104	0.0014	205	-0.051	0.049	0.295	174	-0.078	0.071	0.276	118	0.070	0.080	0.382	127	0.170	0.091	0.066	77	-0.106	0.128	0.408	109	0.339	0.112	0.0031
Cardiac death	4910	2652	76.5	149	0.0327	0.0789	0.679	83	-0.0329	0.123	0.789	205	0.0125	0.0506	0.805	174	0.0525	0.0649	0.419	118	-0.0856	0.075	0.256	127	-0.0637	0.0942	0.5	77	-0.132	0.105	0.213	109	-0.137	0.123	0.269
CHD	14315	6696	64.8	149	-0.0362	0.0678	0.594	83	0.0973	0.0951	0.309	205	-0.0366	0.0417	0.381	174	-0.0514	0.0587	0.383	118	0.00337	0.0623	0.957	127	0.024	0.0839	0.776	77	0.0853	0.0738	0.252	109	0.0633	0.107	0.556
Conduct dis.	228	174	17.7	149	-0.00458	0.301	0.988	83	-0.078	0.436	0.858	205	-0.0191	0.186	0.918	174	-0.329	0.232	0.158	118	0.275	0.249	0.271	127	0.241	0.319	0.451	77	0.141	0.407	0.73	109	-0.108	0.435	0.804
Dementia	3550	3733	76.7	149	0.1	0.0834	0.232	83	0.0414	0.124	0.74	205	-0.02	0.0545	0.714	174	-0.0769	0.0751	0.307	118	0.114	0.0815	0.164	127	0.0512	0.105	0.627	77	0.12	0.112	0.285	109	-0.0407	0.129	0.754
Depression	8019	15391	41.0	149	-0.0638	0.051	0.213	83	-0.0392	0.0662	0.555	205	-0.0599	0.0295	0.0437	174	0.0224	0.0392	0.568	118	0.0465	0.0461	0.315	127	-0.00133	0.0559	0.981	77	0.142	0.0801	0.0802	109	0.0669	0.0694	0.337
Emotional instab.	699	1938	32.4	149	-0.103	0.121	0.395	83	0.0575	0.181	0.752	205	-0.132	0.0815	0.106	174	-0.0392	0.1	0.696	118	0.0771	0.108	0.477	127	0.0807	0.133	0.544	77	0.244	0.176	0.17	109	0.135	0.181	0.459
Female Infertility	NA	6481	31.3	149	-0.0839	0.0839	0.319	83	0.0254	0.114	0.824	205	-0.0708	0.052	0.174	175	-0.108	0.0659	0.105	118	0.109	0.0765	0.156	127	0.0841	0.0977	0.391	77	0.0356	0.122	0.771	109	0.151	0.123	0.223
Forearm/elbow inj.	4477	8485	49.5	149	0.195	0.0584	0.00105	83	-0.145	0.0893	0.108	205	0.168	0.0376	1.3e-05	174	0.0982	0.0484	0.0442	118	-0.0879	0.0485	0.0723	127	-0.124	0.0609	0.0436	77	-0.0937	0.0791	0.24	109	-0.13	0.0813	0.112
Head inj.	12116	10271	49.1	149	0.000165	0.0455	0.997	83	-0.0134	0.062	0.83	205	-0.0177	0.028	0.528	174	0.00314	0.0336	0.925	118	0.00628	0.0363	0.863	127	0.0169	0.0463	0.716	77	0.027	0.0674	0.69	109	0.0126	0.062	0.839
Hirsutism	NA	229	33.7	149	-0.0578	0.379	0.879	83	1.49	0.636	0.0216	205	0.214	0.257	0.405	174	-0.202	0.333	0.545	118	-0.237	0.382	0.536	127	0.862	0.484	0.0776	77	0.0706	0.546	0.898	109	1.68	0.635	0.00947
Hypothyroidism	5098	20944	52.3	149	-0.0232	0.0674	0.731	83	-0.122	0.0978	0.217	205	0.00829	0.041	0.84	175	-0.0548	0.0542	0.314	118	0.0258	0.0568	0.651	127	0.0284	0.0746	0.704	77	-0.069	0.0974	0.481	109	-0.138	0.102	0.18
Irreg. Menst.	NA	17870	42.4	149	-0.0961	0.0694	0.168	83	-0.0893	0.0814	0.276	205	-0.0716	0.0401	0.0754	175	-0.111	0.0482	0.0224	118	0.0885	0.0585	0.133	127	0.0729	0.0776	0.35	77	0.0474	0.115	0.682	109	0.0936	0.109	0.395
Male infertility	680	NA	34.4	149	-0.0942	0.217	0.664	83	-0.476	0.329	0.152	205	-0.0269	0.143	0.851	174	0.0049	0.178	0.978	118	0.236	0.196	0.231	128	-0.158	0.24	0.513	77	0.128	0.291	0.661	109	-0.397	0.341	0.247
MS	252	796	39.8	149	-0.11	0.198	0.578	83	-0.0677	0.289	0.815	205	-0.178	0.134	0.183	174	0.163	0.147	0.27	118	-0.0642	0.164	0.696	127	-0.229	0.239	0.341	77	-0.201	0.277	0.47	109	-0.179	0.287	0.536
Obesity	3083	5806	47.6	149	-0.0482	0.0709	0.497	83	-0.0277	0.109	0.8	205	-0.0145	0.0502	0.773	174	0.00064	0.0643	0.992	118	0.00126	0.069	0.985	127	-0.0104	0.0877	0.905	77	0.0207	0.11	0.852	109	-0.136	0.119	0.254
Osteoporosis	689	2504	65.4	149	0.284	0.12	0.0193	83	-0.289	0.178	0.109	205	0.218	0.0688	0.00177	174	0.0126	0.0955	0.895	118	-0.0349	0.109	0.75	127	0.0557	0.136	0.683	77	-0.219	0.176	0.216	109	-0.233	0.179	0.198
Ovary cysts	NA	10848	43.1	149	-0.00269	0.0748	0.971	83	0.0595	0.0966	0.539	205	-0.00734	0.0451	0.871	175	0.0953	0.0518	0.0678	118	-0.109	0.0697	0.12	127	-0.115	0.0875	0.192	77	-0.119	0.141	0.402	109	0.119	0.113	0.296
Parkinson	1207	955	62.9	149	-0.136	0.127	0.288	83	0.0775	0.189	0.683	205	0.0417	0.083	0.616	174	0.00854	0.108	0.937	118	-0.034	0.116	0.769	127	0.0582	0.142	0.683	77	0.0704	0.186	0.706	109	-0.0349	0.19	0.855
PCOS	NA	642	28.4	149	0.139	0.245	0.57	83	0.899	0.349	0.0118	205	-0.0456	0.149	0.759	175	0.284	0.205	0.169	118	-0.135	0.22	0.539	127	-0.131	0.319	0.682	77	0.272	0.367	0.46	109	-0.0321	0.391	0.935
Personality dis.	2612	3999	34.6	149	-0.0154	0.0786	0.845	83	-0.013	0.118	0.913	205	-0.0513	0.0505	0.311	174	0.0522	0.0636	0.412	118	-0.00697	0.0746	0.926	127	-0.0714	0.0895	0.427	77	0.217	0.115	0.0643	109	0.0477	0.124	0.7
PMB	NA	5965	59.8	149	-0.0998	0.0966	0.303	83	0.606	0.146	8.57e-05	205	-0.0648	0.0537	0.229	175	-0.0745	0.0694	0.285	118	0.15	0.0864	0.0845	127	0.355	0.101	0.000599	77	0.0939	0.152	0.538	109	0.507	0.137	0.000343
Prostate cancer	6311	NA	68.2	149	0.0371	0.0936	0.693	83	0.069	0.145	0.636	205	-0.0468	0.0632	0.461	174	-0.00971	0.0748	0.897	118	0.084	0.0839	0.319	128	0.0368	0.0974	0.706	77	0.324	0.129	0.0139	109	-0.0988	0.129	0.445
Seropositive RA	1323	3273	54.2	149	0.157	0.0937	0.0967	83	-0.424	0.166	0.0123	205	0.0627	0.0708	0.377	174	-0.0262	0.0981	0.79	118	-0.0834	0.0902	0.357	127	-0.251	0.109	0.0227	77	-0.039	0.144	0.788	109	-0.429	0.144	0.00354
Sleep apnea	10549	6200	55.3	149	-0.0757	0.0615	0.22	83	0.00243	0.0855	0.977	205	-0.0438	0.0372	0.241	174	0.0374	0.0467	0.424	118	-0.00805	0.0528	0.879	127	-0.0641	0.0686	0.352	77	0.02	0.0701	0.776	109	0.0177	0.0819	0.83
Sleep disorders	11551	7582	44.3	149	0.112	0.115	0.331	83	0.228	0.171	0.185	205	-0.0473	0.0763	0.536	174	0.0488	0.0901	0.589	118	0.0345	0.116	0.766	127	-0.0539	0.127	0.672	77	0.146	0.187	0.437	109	0.125	0.171	0.467
Statin use	36453	32321	59.4	149	-0.223	0.0932	0.018	83	-0.00742	0.0955	0.938	205	-0.143	0.0587	0.0156	174	-0.203	0.0815	0.0136	118	0.127	0.0897	0.159	127	0.149	0.115	0.198	77	-0.0116	0.0618	0.852	109	0.0446	0.146	0.76
Stroke	6647	5076	65.7	149	-0.032	0.0601	0.595	83	0.0756	0.105	0.472	205	-0.037	0.0411	0.368	174	0.0647	0.0528	0.222	118	-0.0509	0.0555	0.361	127	-0.0544	0.0733	0.459	77	0.0134	0.0817	0.87	109	0.0265	0.0991	0.79
T2D	15848	13318	58.3	149	-0.126	0.0928	0.178	83	0.0821	0.092	0.374	205	-0.0599	0.057	0.294	174	-0.0574	0.1	0.568	118	0.0446	0.0938	0.635	127	0.139	0.131	0.293	77	-0.00362	0.0941	0.969	109	0.151	0.144	0.298
T2D (Sex-specific data)	15848	13318	58.3	149	-0.122	0.101	0.229	83	0.0576	0.119	0.629	205	-0.0629	0.0616	0.308	174	-0.0710	0.108	0.510	118	0.0373	0.100	0.709	127	0.166	0.113	0.146	77	-0.0556	0.0955	0.562	109	0.102	0.164	0.533
				Multivariable MR egger (SNP effects on SHBG as a covariate)
				T, males				T,females				SHBG, males				SHBG, females				FAI, males				FAI, females				Free T, males				Free T, females
Endpoint	N cases M	N cases F	Mean age at first event (yrs)	Nsnps	Beta	Se	P	Nsnps	Beta	Se	P	Nsnps	Beta	Se	P	Nsnps	Beta	Se	P	Nsnps	Beta	Se	P	Nsnps	Beta	Se	P	Nsnps	Beta	Se	P	Nsnps	Beta	Se	P
ADHD	390	418	18.7	155	0.0839	0.316	0.791	88	-0.375	0.335	0.263									125	-0.0123	0.289	0.966	133	-0.258	0.341	0.449	80	-0.00266	0.298	0.993	112	-0.351	0.344	0.306
Alcoholism	8349	3854	42.6	155	-0.0484	0.0981	0.622	88	-0.078	0.0932	0.403									125	0.0938	0.109	0.388	133	0.0278	0.11	0.8	80	0.115	0.108	0.288	112	-0.0288	0.107	0.788
Alzheimer	1832	2067	79.0	155	0.119	0.153	0.436	88	-0.241	0.173	0.164									125	-0.0342	0.155	0.825	133	-0.186	0.189	0.323	80	-0.139	0.154	0.367	112	-0.324	0.187	0.0835
Anaemia	5316	7075	55.6	155	-0.0426	0.111	0.701	88	-0.0719	0.113	0.525									125	-0.189	0.109	0.0841	133	-0.122	0.115	0.288	80	-0.0558	0.102	0.584	112	-0.0723	0.118	0.541
Anxiety	4320	8175	37.0	155	0.0368	0.113	0.744	88	0.076	0.112	0.499									125	0.0943	0.0996	0.344	133	-0.0342	0.13	0.792	80	0.0477	0.103	0.643	112	0.0365	0.132	0.782
Autism	184	103	23.4	155	0.137	0.495	0.783	88	-1.13	0.509	0.0261									125	0.528	0.504	0.295	133	-0.738	0.545	0.176	80	0.29	0.502	0.563	112	-0.739	0.556	0.184
Benign leiomyoma	NA	18060	46.8	155	0.186	0.109	0.0872	88	0.0297	0.0922	0.747									125	0.068	0.0946	0.472	133	-0.0973	0.119	0.413	80	0.0919	0.125	0.461	112	0.0402	0.115	0.727
Birth complications	NA	24953	29.3	155	-1.46	0.862	0.0911	88	1.2	0.833	0.15									125	0.419	0.799	0.6	133	1.56	0.898	0.0829	80	-0.58	0.841	0.49	112	1.87	0.923	0.0431
Breast cancer	NA	8401	58.6	155	-0.162	0.132	0.217	88	0.338	0.104	0.00115									125	-0.133	0.133	0.316	133	0.39	0.13	0.00268	80	-0.116	0.132	0.379	112	0.443	0.123	0.000309
Cardiac death	4910	2652	76.5	155	-0.107	0.116	0.355	88	-0.0248	0.12	0.837									125	-0.0941	0.12	0.432	133	-0.044	0.134	0.742	80	-0.101	0.11	0.358	112	-0.112	0.134	0.407
CHD	14315	6696	64.8	155	0.0795	0.101	0.433	88	0.109	0.0934	0.245									125	-0.0319	0.0995	0.748	133	-0.0991	0.118	0.401	80	0.122	0.0763	0.111	112	-0.041	0.114	0.718
Conduct dis.	228	174	17.7	155	0.317	0.447	0.479	88	-0.145	0.431	0.736									125	0.16	0.404	0.693	133	-0.0427	0.466	0.927	80	-0.0232	0.42	0.956	112	-0.497	0.476	0.297
Dementia	3550	3733	76.7	155	0.24	0.124	0.0523	88	0.0519	0.123	0.673									125	0.175	0.13	0.18	133	0.0884	0.147	0.548	80	0.126	0.115	0.274	112	0.0534	0.14	0.702
Depression	8019	15391	41.0	155	0.0154	0.0768	0.84	88	-0.0317	0.0656	0.629									125	0.0793	0.0751	0.291	133	0.0198	0.081	0.807	80	0.136	0.0821	0.0967	112	0.0556	0.0766	0.468
Emotional instab.	699	1938	32.4	155	0.0706	0.183	0.7	88	0.0373	0.18	0.836									125	0.0756	0.177	0.669	133	0.182	0.194	0.348	80	0.245	0.183	0.182	112	0.114	0.199	0.567
Female Infertility	NA	6481	31.3	155	0.0592	0.132	0.654	88	0.0407	0.114	0.721									125	-0.0986	0.124	0.428	133	-0.126	0.14	0.368	80	-0.0211	0.132	0.873	112	0.0431	0.134	0.747
Forearm/elbow inj.	4477	8485	49.5	155	0.00583	0.087	0.947	88	-0.139	0.0855	0.105									125	-0.0829	0.0791	0.295	133	-0.172	0.0896	0.0546	80	-0.0725	0.0826	0.38	112	-0.133	0.0881	0.132
Head inj.	12116	10271	49.1	155	0.0215	0.0678	0.751	88	-0.00467	0.0611	0.939									125	-0.00968	0.0587	0.869	133	0.00269	0.0665	0.968	80	0.0176	0.0702	0.802	112	-0.00695	0.0677	0.918
Hirsutism	NA	229	33.7	155	-0.314	0.583	0.591	88	1.45	0.625	0.0201									125	0.00124	0.62	0.998	133	2.58	0.66	9.34e-05	80	-0.0915	0.567	0.872	112	2.11	0.684	0.002
Hypothyroidism	5098	20944	52.3	155	-0.122	0.103	0.235	88	-0.107	0.0969	0.271									125	-0.0679	0.0951	0.475	133	-0.157	0.104	0.133	80	-0.0956	0.1	0.339	112	-0.17	0.111	0.126
Irreg. Menst.	NA	17870	42.4	155	0.0334	0.106	0.753	88	-0.0648	0.0796	0.416									125	0.0512	0.0976	0.6	133	-0.106	0.109	0.331	80	-0.0177	0.119	0.882	112	-0.0137	0.117	0.906
Male infertility	680	NA	34.4	155	-0.198	0.314	0.529	88	-0.52	0.326	0.111									125	0.616	0.308	0.0453	133	-0.38	0.352	0.281	80	0.0669	0.3	0.824	112	-0.484	0.374	0.195
MS	252	796	39.8	155	0.104	0.302	0.731	88	-0.0471	0.28	0.866									125	-0.0437	0.272	0.872	133	-0.256	0.343	0.455	80	-0.111	0.291	0.703	112	-0.104	0.314	0.74
Obesity	3083	5806	47.6	155	-0.0487	0.107	0.651	88	-0.00306	0.109	0.978									125	-0.0591	0.118	0.616	133	-0.0812	0.126	0.519	80	0.000616	0.115	0.996	112	-0.109	0.129	0.399
Osteoporosis	689	2504	65.4	155	0.0342	0.182	0.851	88	-0.284	0.172	0.099									125	-0.0586	0.182	0.747	133	0.0241	0.195	0.902	80	-0.27	0.181	0.136	112	-0.199	0.195	0.308
Ovary cysts	NA	10848	43.1	155	0.0738	0.116	0.523	88	0.0769	0.0965	0.425									125	-0.12	0.117	0.306	133	-0.13	0.122	0.287	80	-0.0639	0.144	0.657	112	0.0844	0.123	0.493
Parkinson	1207	955	62.9	155	-0.0149	0.192	0.938	88	0.0695	0.187	0.71									125	0.0656	0.183	0.72	133	0.0528	0.204	0.796	80	0.0918	0.201	0.649	112	0.013	0.207	0.95
PCOS	NA	642	28.4	155	0.29	0.381	0.446	88	0.88	0.346	0.0109									125	-0.306	0.364	0.401	133	0.219	0.458	0.632	80	0.345	0.378	0.361	112	0.0514	0.43	0.905
Personality dis.	2612	3999	34.6	155	0.158	0.118	0.179	88	0.00349	0.117	0.976									125	0.0874	0.122	0.475	133	-0.0107	0.131	0.935	80	0.278	0.117	0.0174	112	0.00807	0.137	0.953
PMB	NA	5965	59.8	155	0.045	0.148	0.761	88	0.61	0.145	2.6e-05									125	0.0687	0.142	0.628	133	0.574	0.142	5.26e-05	80	0.0207	0.155	0.894	112	0.609	0.149	4.5e-05
Prostate cancer	6311	NA	68.2	155	0.326	0.133	0.014	88	0.0803	0.142	0.572									125	0.214	0.133	0.107	133	-0.0336	0.136	0.805	80	0.31	0.131	0.0183	112	-0.0956	0.139	0.492
Seropositive RA	1323	3273	54.2	155	0.0307	0.143	0.83	88	-0.427	0.161	0.00786									125	-0.252	0.148	0.0896	133	-0.606	0.149	4.65e-05	80	0.00328	0.148	0.982	112	-0.476	0.157	0.0025
Sleep apnea	10549	6200	55.3	155	-0.0243	0.0909	0.789	88	-0.0146	0.0844	0.862									125	-0.00914	0.0871	0.916	133	-0.087	0.0986	0.378	80	0.0558	0.0726	0.442	112	-0.0451	0.0879	0.608
Sleep disorders	11551	7582	44.3	155	0.295	0.17	0.0835	88	0.224	0.169	0.185									125	0.106	0.189	0.576	133	-0.0547	0.184	0.766	80	0.208	0.194	0.283	112	0.138	0.187	0.46
Statin use	36453	32321	59.4	155	-0.0376	0.14	0.788	88	-0.0122	0.0917	0.894									125	-0.0401	0.142	0.777	133	-0.264	0.156	0.0914	80	-0.0244	0.0658	0.71	112	-0.182	0.15	0.224
Stroke	6647	5076	65.7	155	0.0543	0.0898	0.546	88	0.0749	0.103	0.467									125	-0.0627	0.0888	0.48	133	-0.067	0.104	0.518	80	0.0568	0.0846	0.502	112	-0.00885	0.108	0.934
T2D	15848	13318	58.3	155	0.0466	0.141	0.74	88	0.0774	0.0897	0.388									125	-0.0897	0.148	0.545	133	-0.0172	0.187	0.927	80	-0.0493	0.0971	0.612	112	-0.018	0.151	0.905
				Inverse Variance Weighed (IVW)
				T, males				T,females				SHBG, males				SHBG, females				FAI, males				FAI, females				Free T, males				Free T, females
Endpoint	N cases M	N cases F	Mean age at first event (yrs)	Nsnps	Beta	Se	P	Nsnps	Beta	Se	P	Nsnps	Beta	Se	P	Nsnps	Beta	Se	P	Nsnps	Beta	Se	P	Nsnps	Beta	Se	P	Nsnps	Beta	Se	P	Nsnps	Beta	Se	P
ADHD	390	418	18.7	149	-0.0922	0.13	0.478	83	-0.0503	0.189	0.791	205	-0.0542	0.0865	0.531	174	-0.0662	0.114	0.561	118	0.109	0.12	0.364	127	0.157	0.149	0.291	77	0.0312	0.165	0.851	109	0.132	0.164	0.422
Alcoholism	8349	3854	42.6	149	0.022	0.0405	0.586	83	0.0212	0.0532	0.69	205	-0.00256	0.0304	0.933	174	-0.00923	0.0378	0.807	118	0.013	0.0461	0.778	127	-0.000496	0.0477	0.992	77	0.0342	0.0611	0.576	109	-0.057	0.0506	0.259
Alzheimer	1832	2067	79.0	149	-0.0426	0.0639	0.505	83	-0.0544	0.0996	0.585	205	0.0514	0.0453	0.256	174	-0.0777	0.0653	0.234	118	-0.0179	0.0645	0.781	127	0.0738	0.0837	0.378	77	-0.121	0.0847	0.154	109	-0.0431	0.0913	0.637
Anaemia	5316	7075	55.6	149	-0.052	0.0449	0.247	83	0.0281	0.0648	0.664	205	-0.0607	0.0333	0.0683	176	-0.077	0.043	0.0731	118	0.0865	0.0471	0.0662	127	0.0194	0.0506	0.701	77	-0.0681	0.056	0.225	109	0.0372	0.0566	0.511
Anxiety	4320	8175	37.0	149	-0.0412	0.0464	0.375	83	-0.0107	0.0652	0.87	205	-0.0255	0.0305	0.403	174	-0.0189	0.0382	0.621	118	0.0262	0.0408	0.52	127	-0.0107	0.0571	0.852	77	0.0143	0.0562	0.799	109	-0.000563	0.0637	0.993
Autism	184	103	23.4	149	0.0432	0.205	0.833	83	-0.145	0.292	0.62	205	-0.0192	0.144	0.894	174	-0.0616	0.181	0.734	118	0.225	0.211	0.286	127	-0.0559	0.236	0.813	77	0.155	0.282	0.583	109	0.0495	0.264	0.851
Benign leiomyoma	NA	18060	46.8	149	0.0263	0.0427	0.537	83	-0.0976	0.0505	0.0531	205	-0.0283	0.0297	0.34	175	-0.0609	0.0373	0.103	118	0.102	0.0386	0.00833	127	0.00118	0.0522	0.982	77	0.114	0.0665	0.0871	109	-0.0449	0.0549	0.413
Birth complications	NA	24953	29.3	149	-0.329	0.352	0.35	83	0.0226	0.469	0.962	205	-0.15	0.263	0.568	174	-0.476	0.326	0.145	118	0.288	0.331	0.385	127	0.497	0.384	0.196	77	-0.0852	0.466	0.855	109	0.428	0.435	0.326
Breast cancer	NA	8401	58.6	149	-0.024	0.052	0.637	83	0.289	0.058	8.71e-07	205	-0.031	0.033	0.347	174	0.025	0.048	0.594	118	-0.046	0.054	0.392	127	0.137	0.057	0.016	77	-0.123	0.070	0.081	109	0.198	0.058	0.00072
Cardiac death	4910	2652	76.5	149	0.0351	0.0481	0.466	83	-0.0359	0.0688	0.602	205	0.0579	0.0345	0.093	174	0.0274	0.0435	0.53	118	-0.0779	0.05	0.119	127	-0.0247	0.0583	0.672	77	-0.107	0.0604	0.0765	109	-0.0339	0.0643	0.597
CHD	14315	6696	64.8	149	-0.0507	0.0414	0.22	83	-0.0319	0.054	0.555	205	-0.0674	0.0284	0.0178	174	-0.109	0.0397	0.00617	118	0.0533	0.0418	0.203	127	0.0846	0.0523	0.106	77	0.0596	0.0425	0.16	109	0.0743	0.0555	0.181
Conduct dis.	228	174	17.7	149	0.0382	0.184	0.836	83	0.0854	0.243	0.725	205	-0.0152	0.126	0.904	174	-0.252	0.158	0.11	118	0.322	0.169	0.057	127	0.382	0.201	0.0578	77	0.149	0.234	0.524	109	0.373	0.225	0.0976
Dementia	3550	3733	76.7	149	-0.0156	0.0514	0.761	83	0.0714	0.0697	0.305	205	0.0409	0.0373	0.273	174	0.00326	0.0506	0.949	118	-0.00271	0.0551	0.961	127	0.0733	0.0649	0.259	77	-0.0128	0.0646	0.843	109	0.0372	0.0672	0.58
Depression	8019	15391	41.0	149	-0.0621	0.0311	0.0454	83	-0.00401	0.0371	0.914	205	-0.0144	0.0203	0.476	174	0.0404	0.0266	0.129	118	0.00734	0.0312	0.814	127	0.00557	0.035	0.873	77	0.0141	0.0463	0.761	109	0.0139	0.036	0.699
Emotional instab.	699	1938	32.4	149	-0.0704	0.0738	0.34	83	0.112	0.101	0.267	205	-0.0338	0.0557	0.544	174	-0.0757	0.0682	0.267	118	0.0622	0.0731	0.395	127	0.0705	0.0839	0.4	77	0.0292	0.0999	0.77	109	0.0642	0.0939	0.494
Female Infertility	NA	6481	31.3	149	-0.0232	0.0512	0.65	83	-0.0894	0.0641	0.163	205	-0.0671	0.0353	0.0575	175	-0.0834	0.0444	0.0601	118	0.122	0.0511	0.0173	127	0.0816	0.0608	0.18	77	0.0607	0.067	0.365	109	0.0533	0.064	0.405
Forearm/elbow inj.	4477	8485	49.5	149	0.131	0.0359	0.000268	83	-0.058	0.0502	0.248	205	0.0861	0.0261	0.000976	174	0.0732	0.0327	0.0254	118	-0.0818	0.0325	0.0118	127	-0.0913	0.038	0.0164	77	-0.0666	0.0447	0.136	109	-0.0997	0.0421	0.0178
Head inj.	12116	10271	49.1	149	-0.00372	0.0277	0.893	83	-0.00485	0.0347	0.889	205	-0.0139	0.019	0.466	174	0.00186	0.0227	0.935	118	0.0293	0.0244	0.23	127	0.0138	0.029	0.635	77	0.0289	0.0384	0.452	109	0.0177	0.0322	0.582
Hirsutism	NA	229	33.7	149	-0.0847	0.232	0.715	83	1.61	0.353	5.34e-06	205	-0.0327	0.176	0.853	174	0.129	0.227	0.571	118	0.0517	0.258	0.841	127	1.07	0.303	0.000436	77	0.191	0.311	0.54	109	1.6	0.328	1.11e-06
Hypothyroidism	5098	20944	52.3	149	-0.0636	0.0411	0.122	83	-0.0251	0.0553	0.649	205	-0.0222	0.0279	0.426	175	-0.0187	0.0367	0.61	118	-0.0143	0.0383	0.708	127	0.027	0.0466	0.562	77	-0.0607	0.0546	0.266	109	-0.0864	0.0532	0.104
Irreg. Menst.	NA	17870	42.4	149	-0.0159	0.0425	0.708	83	-0.0354	0.0456	0.437	205	-0.0709	0.0272	0.0091	175	-0.0769	0.0327	0.0186	118	0.149	0.0396	0.000175	127	0.0374	0.0487	0.442	77	0.139	0.0637	0.0294	109	0.0172	0.0568	0.763
Male infertility	680	NA	34.4	149	0.0822	0.133	0.536	83	-0.345	0.185	0.062	205	0.00246	0.0976	0.98	174	0.102	0.122	0.402	118	0.0139	0.135	0.918	128	-0.039	0.152	0.798	77	0.0633	0.171	0.712	109	0.0128	0.178	0.943
MS	252	796	39.8	149	-0.113	0.12	0.349	83	0.124	0.161	0.44	205	-0.0438	0.0912	0.631	174	0.069	0.0995	0.488	118	0.025	0.11	0.821	127	-0.0745	0.149	0.618	77	-0.0127	0.156	0.935	109	-0.0781	0.148	0.598
Obesity	3083	5806	47.6	149	-0.0577	0.0432	0.182	83	-0.0345	0.0606	0.569	205	0.00739	0.0341	0.829	174	0.0715	0.0438	0.103	118	-0.0301	0.0465	0.517	127	-0.0798	0.0551	0.147	77	-0.0417	0.0623	0.504	109	-0.101	0.0613	0.0994
Osteoporosis	689	2504	65.4	149	0.127	0.0737	0.0841	83	-0.0186	0.102	0.855	205	0.161	0.0469	0.000606	174	0.185	0.0657	0.00497	118	-0.119	0.0737	0.105	127	-0.206	0.0871	0.0182	77	-0.108	0.0988	0.274	109	-0.212	0.093	0.0228
Ovary cysts	NA	10848	43.1	149	0.0279	0.0455	0.54	83	-0.00721	0.0542	0.894	205	-0.0141	0.0306	0.645	175	0.0283	0.0349	0.418	118	0.00692	0.0473	0.884	127	-0.069	0.0542	0.203	77	0.0473	0.0784	0.547	109	-0.0437	0.0593	0.461
Parkinson	1207	955	62.9	149	0.0183	0.0784	0.815	83	0.0713	0.106	0.502	205	-0.0128	0.0565	0.821	174	-0.0751	0.0733	0.306	118	0.00084	0.0777	0.991	127	0.149	0.0888	0.0927	77	0.0142	0.107	0.894	109	0.0695	0.0989	0.483
PCOS	NA	642	28.4	149	-0.168	0.15	0.264	83	0.342	0.195	0.0786	205	-0.148	0.101	0.144	175	-0.102	0.14	0.466	118	-0.0471	0.147	0.748	127	0.353	0.2	0.0784	77	-0.302	0.206	0.142	109	0.416	0.203	0.0406
Personality dis.	2612	3999	34.6	149	-0.0447	0.048	0.351	83	0.0346	0.0659	0.599	205	-0.0331	0.0344	0.336	174	-0.00143	0.0434	0.974	118	0.0516	0.0506	0.308	127	0.0357	0.0567	0.529	77	0.0568	0.0668	0.395	109	0.0446	0.0638	0.484
PMB	NA	5965	59.8	149	-0.0739	0.0587	0.208	83	0.35	0.0837	2.93e-05	205	-0.089	0.0365	0.0146	175	-0.0472	0.0468	0.313	118	0.139	0.0578	0.0166	127	0.227	0.0636	0.00035	77	0.111	0.0834	0.184	109	0.276	0.0721	0.000131
Prostate cancer	6311	NA	68.2	149	-0.024	0.0573	0.675	83	0.0494	0.0808	0.541	205	-0.0533	0.0431	0.215	174	-0.0482	0.0502	0.336	118	0.118	0.0559	0.0348	128	0.106	0.0599	0.0764	77	0.145	0.0766	0.0582	109	0.0439	0.0669	0.511
Seropositive RA	1323	3273	54.2	149	0.00364	0.0579	0.95	83	-0.168	0.095	0.0778	205	0.0501	0.0481	0.298	174	0.118	0.0671	0.0791	118	-0.0408	0.0607	0.501	127	-0.112	0.0687	0.104	77	-0.106	0.0812	0.191	109	-0.193	0.0759	0.0112
Sleep apnea	10549	6200	55.3	149	-0.0302	0.0376	0.422	83	-0.128	0.0485	0.00855	205	-0.0224	0.0253	0.376	174	0.00143	0.0316	0.964	118	-0.0134	0.0354	0.705	127	-0.065	0.0427	0.128	77	1.41e-05	0.0404	1	109	-0.0374	0.0424	0.378
Sleep disorders	11551	7582	44.3	149	0.00781	0.0703	0.912	83	-0.025	0.0964	0.795	205	0.0221	0.0521	0.671	174	0.0525	0.0612	0.391	118	0.0472	0.078	0.545	127	0.00211	0.0797	0.979	77	0.104	0.106	0.33	109	-0.018	0.0888	0.839
Statin use	36453	32321	59.4	149	-0.201	0.0568	0.000415	83	-0.129	0.0541	0.017	205	-0.146	0.0399	0.000247	174	-0.28	0.0552	4.11e-07	118	0.148	0.0601	0.0139	127	0.244	0.072	0.000694	77	0.023	0.0353	0.514	109	0.113	0.0756	0.136
Stroke	6647	5076	65.7	149	-0.0391	0.0366	0.285	83	0.0198	0.0586	0.735	205	-0.0218	0.0279	0.435	174	-0.00105	0.0358	0.977	118	-0.0438	0.0371	0.237	127	-0.0368	0.0455	0.419	77	-0.0643	0.047	0.171	109	-0.0103	0.0514	0.842
T2D	15848	13318	58.3	149	-0.188	0.0567	0.000924	83	0.0222	0.0515	0.666	205	-0.163	0.0393	3.23e-05	174	-0.336	0.0704	1.85e-06	118	0.16	0.0636	0.0118	127	0.341	0.0831	4e-05	77	-0.0107	0.0537	0.842	109	0.31	0.075	3.6e-05
T2D ( Sex-specific data)	15848	13318	58.3	149	-0.171	0.0636	0.00735	83	0.0266	0.0683	0.697	205	-0.162	0.0429	0.000160	174	-0.343	0.0764	7.09e-06	118	0.150	0.0699	0.0323	127	0.338	0.0736	4.37e-06	77	-0.0525	0.0575	0.361	97	0.322	0.0873	0.000223

## Sheet: PCOS-and-OBE-adjusted MR
Results from multivariable MR adjusting for the testosterone SNPs effects on PCOS and obesity suggesting T may affect these endpoints independently of these traits.
Multivariable MR results - female T and PCOS-related phenotypes. For each analysis (three results/trait), the first row without mediators shows estimate in standard MR, the second row shows the effects of T SNPs after adjusting for the SNPs effects on PCOS and the third row shows the effect of PCOS on the trait in the same model.											Multivariable MR results - female T and PCOS-related phenotypes. For each analysis (three results/trait), the first row without mediators shows estimate in standard MR, the second row shows the effects of T SNPs after adjusting for the SNPs effects on OBESITY, and the third row shows the effect of OBESITY on the trait in the same model.
Exposure	Outcome	MRmodel	Mediator	NSNPs	Estimate	SE	CILower	CIUpper	Pvalue		Exposure	Outcome	MRmodel	Mediator	NSNPs	Estimate	SE	CILower	CIUpper	Pvalue
Female_FreeT	HIRSUTISM	IVW	-	112	1.589	0.322	0.958	2.219	7.9e-07		Female_FreeT	HIRSUTISM	IVW	-	112	1.589	0.322	0.958	2.219	7.9e-07
Female_FreeT	HIRSUTISM	mvIVW	PCOS	112	1.575	0.33	0.928	2.223	1.8e-06		Female_FreeT	HIRSUTISM	mvIVW	OBE	112	1.582	0.327	0.94	2.223	1.4e-06
PCOS_Female_FreeT	HIRSUTISM	mvIVW	PCOS	112	0.029	0.151	-0.266	0.325	0.85		OBE_Female_FreeT	HIRSUTISM	mvIVW	OBE	112	-0.069	0.507	-1.064	0.925	0.89
Female_FreeT	HIRSUTISM	Egger	-	112	1.671	0.628	0.44	2.902	0.0078		Female_FreeT	HIRSUTISM	Egger	-	112	1.671	0.628	0.44	2.902	0.0078
Female_FreeT	HIRSUTISM	mvEgger	PCOS	112	1.672	0.631	0.436	2.909	0.008		Female_FreeT	HIRSUTISM	mvEgger	OBE	112	1.662	0.635	0.419	2.906	0.0088
PCOS_Female_FreeT	HIRSUTISM	mvEgger	PCOS	112	0.033	0.153	-0.267	0.333	0.83		OBE_Female_FreeT	HIRSUTISM	mvEgger	OBE	112	-0.067	0.51	-1.066	0.932	0.9
Female_FreeT	BREASTC	IVW	-	112	0.184	0.059	0.069	0.3	0.0017		Female_FreeT	BREASTC	IVW	-	112	0.184	0.059	0.069	0.3	0.0017
Female_FreeT	BREASTC	mvIVW	PCOS	112	0.202	0.06	0.085	0.319	7e-04		Female_FreeT	BREASTC	mvIVW	OBE	112	0.183	0.06	0.066	0.3	0.0022
PCOS_Female_FreeT	BREASTC	mvIVW	PCOS	112	-0.042	0.028	-0.096	0.012	0.13		OBE_Female_FreeT	BREASTC	mvIVW	OBE	112	-0.011	0.092	-0.192	0.17	0.9
Female_FreeT	BREASTC	Egger	-	112	0.34	0.113	0.118	0.562	0.0027		Female_FreeT	BREASTC	Egger	-	112	0.34	0.113	0.118	0.562	0.0027
Female_FreeT	BREASTC	mvEgger	PCOS	112	0.34	0.113	0.118	0.561	0.0026		Female_FreeT	BREASTC	mvEgger	OBE	112	0.339	0.114	0.115	0.563	0.0031
PCOS_Female_FreeT	BREASTC	mvEgger	PCOS	112	-0.037	0.028	-0.091	0.018	0.18		OBE_Female_FreeT	BREASTC	mvEgger	OBE	112	-0.007	0.092	-0.187	0.172	0.94
Female_FreeT	FINF	IVW	-	112	0.066	0.063	-0.058	0.19	0.3		Female_FreeT	FINF	IVW	-	112	0.066	0.063	-0.058	0.19	0.3
Female_FreeT	FINF	mvIVW	PCOS	112	0.05	0.064	-0.076	0.176	0.44		Female_FreeT	FINF	mvIVW	OBE	112	0.058	0.064	-0.068	0.184	0.36
PCOS_Female_FreeT	FINF	mvIVW	PCOS	112	0.037	0.03	-0.022	0.095	0.22		OBE_Female_FreeT	FINF	mvIVW	OBE	112	-0.07	0.099	-0.265	0.124	0.48
Female_FreeT	FINF	Egger	-	112	0.145	0.123	-0.095	0.386	0.24		Female_FreeT	FINF	Egger	-	112	0.145	0.123	-0.095	0.386	0.24
Female_FreeT	FINF	mvEgger	PCOS	112	0.146	0.122	-0.094	0.386	0.23		Female_FreeT	FINF	mvEgger	OBE	112	0.136	0.124	-0.106	0.379	0.27
PCOS_Female_FreeT	FINF	mvEgger	PCOS	112	0.04	0.03	-0.019	0.099	0.18		OBE_Female_FreeT	FINF	mvEgger	OBE	112	-0.068	0.099	-0.263	0.127	0.49
Female_FreeT	IRREGMENS	IVW	-	112	0.012	0.056	-0.097	0.122	0.83		Female_FreeT	IRREGMENS	IVW	-	112	0.012	0.056	-0.097	0.122	0.83
Female_FreeT	IRREGMENS	mvIVW	PCOS	112	0.029	0.057	-0.082	0.14	0.61		Female_FreeT	IRREGMENS	mvIVW	OBE	112	0.016	0.057	-0.095	0.127	0.78
PCOS_Female_FreeT	IRREGMENS	mvIVW	PCOS	112	-0.039	0.026	-0.091	0.012	0.14		OBE_Female_FreeT	IRREGMENS	mvIVW	OBE	112	0.034	0.088	-0.138	0.206	0.7
Female_FreeT	IRREGMENS	Egger	-	112	0.098	0.108	-0.115	0.31	0.37		Female_FreeT	IRREGMENS	Egger	-	112	0.098	0.108	-0.115	0.31	0.37
Female_FreeT	IRREGMENS	mvEgger	PCOS	112	0.097	0.108	-0.114	0.308	0.37		Female_FreeT	IRREGMENS	mvEgger	OBE	112	0.102	0.109	-0.112	0.317	0.35
PCOS_Female_FreeT	IRREGMENS	mvEgger	PCOS	112	-0.037	0.027	-0.089	0.015	0.17		OBE_Female_FreeT	IRREGMENS	mvEgger	OBE	112	0.036	0.088	-0.136	0.209	0.68
Female_FreeT	LEIOMYOMA	IVW	-	112	-0.048	0.054	-0.154	0.057	0.37		Female_FreeT	LEIOMYOMA	IVW	-	112	-0.048	0.054	-0.154	0.057	0.37
Female_FreeT	LEIOMYOMA	mvIVW	PCOS	112	-0.022	0.054	-0.127	0.084	0.69		Female_FreeT	LEIOMYOMA	mvIVW	OBE	112	-0.049	0.055	-0.156	0.059	0.37
PCOS_Female_FreeT	LEIOMYOMA	mvIVW	PCOS	112	-0.062	0.025	-0.11	-0.013	0.014		OBE_Female_FreeT	LEIOMYOMA	mvIVW	OBE	112	-0.005	0.085	-0.171	0.161	0.95
Female_FreeT	LEIOMYOMA	Egger	-	112	0.054	0.104	-0.151	0.258	0.61		Female_FreeT	LEIOMYOMA	Egger	-	112	0.054	0.104	-0.151	0.258	0.61
Female_FreeT	LEIOMYOMA	mvEgger	PCOS	112	0.054	0.102	-0.146	0.254	0.6		Female_FreeT	LEIOMYOMA	mvEgger	OBE	112	0.053	0.105	-0.153	0.26	0.61
PCOS_Female_FreeT	LEIOMYOMA	mvEgger	PCOS	112	-0.059	0.025	-0.108	-0.01	0.019		OBE_Female_FreeT	LEIOMYOMA	mvEgger	OBE	112	-0.003	0.085	-0.169	0.163	0.98
Female_FreeT	OBE	IVW	-	112	-0.104	0.06	-0.222	0.015	0.086		Female_FreeT	PCOS	IVW	-	112	0.427	0.201	0.034	0.821	0.033
Female_FreeT	OBE	mvIVW	PCOS	112	-0.102	0.062	-0.223	0.02	0.1		Female_FreeT	PCOS	mvIVW	OBE	112	0.42	0.204	0.02	0.821	0.04
PCOS_Female_FreeT	OBE	mvIVW	PCOS	112	-0.005	0.028	-0.06	0.051	0.87		OBE_Female_FreeT	PCOS	mvIVW	OBE	112	-0.067	0.315	-0.685	0.551	0.83
Female_FreeT	OBE	Egger	-	112	-0.135	0.118	-0.366	0.096	0.25		Female_FreeT	PCOS	Egger	-	112	-0.023	0.389	-0.786	0.739	0.95
Female_FreeT	OBE	mvEgger	PCOS	112	-0.135	0.118	-0.367	0.096	0.25		Female_FreeT	PCOS	mvEgger	OBE	112	-0.034	0.393	-0.804	0.736	0.93
PCOS_Female_FreeT	OBE	mvEgger	PCOS	112	-0.006	0.029	-0.062	0.05	0.83		OBE_Female_FreeT	PCOS	mvEgger	OBE	112	-0.078	0.314	-0.694	0.538	0.8
Female_FreeT	OVARYCYST	IVW	-	112	-0.048	0.058	-0.162	0.066	0.41		Female_FreeT	OVARYCYST	IVW	-	112	-0.048	0.058	-0.162	0.066	0.41
Female_FreeT	OVARYCYST	mvIVW	PCOS	112	-0.047	0.06	-0.164	0.07	0.43		Female_FreeT	OVARYCYST	mvIVW	OBE	112	-0.052	0.059	-0.168	0.064	0.38
PCOS_Female_FreeT	OVARYCYST	mvIVW	PCOS	112	-0.002	0.028	-0.056	0.052	0.94		OBE_Female_FreeT	OVARYCYST	mvIVW	OBE	112	-0.04	0.092	-0.22	0.139	0.66
Female_FreeT	OVARYCYST	Egger	-	112	0.119	0.112	-0.099	0.338	0.28		Female_FreeT	OVARYCYST	Egger	-	112	0.119	0.112	-0.099	0.338	0.28
Female_FreeT	OVARYCYST	mvEgger	PCOS	112	0.119	0.112	-0.1	0.339	0.29		Female_FreeT	OVARYCYST	mvEgger	OBE	112	0.115	0.113	-0.106	0.335	0.31
PCOS_Female_FreeT	OVARYCYST	mvEgger	PCOS	112	0.004	0.028	-0.05	0.058	0.89		OBE_Female_FreeT	OVARYCYST	mvEgger	OBE	112	-0.036	0.091	-0.214	0.142	0.69
Female_FreeT	PMB	IVW	-	112	0.271	0.071	0.131	0.411	0.00014		Female_FreeT	PMB	IVW	-	112	0.271	0.071	0.131	0.411	0.00014
Female_FreeT	PMB	mvIVW	PCOS	112	0.263	0.073	0.12	0.406	0.00031		Female_FreeT	PMB	mvIVW	OBE	112	0.295	0.071	0.156	0.435	3.3e-05
PCOS_Female_FreeT	PMB	mvIVW	PCOS	112	0.019	0.034	-0.047	0.085	0.58		OBE_Female_FreeT	PMB	mvIVW	OBE	112	0.23	0.11	0.015	0.445	0.036
Female_FreeT	PMB	Egger	-	112	0.507	0.137	0.24	0.775	2e-04		Female_FreeT	PMB	Egger	-	112	0.507	0.137	0.24	0.775	2e-04
Female_FreeT	PMB	mvEgger	PCOS	112	0.508	0.137	0.24	0.776	2e-04		Female_FreeT	PMB	mvEgger	OBE	112	0.539	0.135	0.274	0.804	6.6e-05
PCOS_Female_FreeT	PMB	mvEgger	PCOS	112	0.028	0.033	-0.038	0.093	0.41		OBE_Female_FreeT	PMB	mvEgger	OBE	112	0.236	0.108	0.024	0.448	0.029
Female_FreeT	T2D	IVW	-	112	0.303	0.074	0.158	0.447	4.1e-05		Female_FreeT	T2D	IVW	-	112	0.303	0.074	0.158	0.447	4.1e-05
Female_FreeT	T2D	mvIVW	PCOS	112	0.322	0.075	0.175	0.47	1.9e-05		Female_FreeT	T2D	mvIVW	OBE	112	0.311	0.075	0.164	0.457	3.4e-05
PCOS_Female_FreeT	T2D	mvIVW	PCOS	112	-0.042	0.034	-0.109	0.025	0.22		OBE_Female_FreeT	T2D	mvIVW	OBE	112	0.077	0.116	-0.151	0.306	0.51
Female_FreeT	T2D	Egger	-	112	0.152	0.143	-0.128	0.432	0.29		Female_FreeT	T2D	Egger	-	112	0.152	0.143	-0.128	0.432	0.29
Female_FreeT	T2D	mvEgger	PCOS	112	0.151	0.142	-0.127	0.43	0.29		Female_FreeT	T2D	mvEgger	OBE	112	0.162	0.144	-0.12	0.444	0.26
PCOS_Female_FreeT	T2D	mvEgger	PCOS	112	-0.049	0.035	-0.116	0.019	0.16		OBE_Female_FreeT	T2D	mvEgger	OBE	112	0.073	0.116	-0.155	0.301	0.53
Female_T	HIRSUTISM	IVW	-	88	1.608	0.344	0.935	2.282	2.9e-06		Female_T	HIRSUTISM	IVW	-	88	1.608	0.344	0.935	2.282	2.9e-06
Female_T	HIRSUTISM	mvIVW	PCOS	88	1.587	0.353	0.895	2.28	7.1e-06		Female_T	HIRSUTISM	mvIVW	OBE	88	1.615	0.347	0.935	2.295	3.3e-06
PCOS_Female_T	HIRSUTISM	mvIVW	PCOS	88	0.06	0.215	-0.36	0.481	0.78		OBE_Female_T	HIRSUTISM	mvIVW	OBE	88	0.122	0.615	-1.083	1.327	0.84
Female_T	HIRSUTISM	Egger	-	88	1.455	0.623	0.235	2.676	0.019		Female_T	HIRSUTISM	Egger	-	88	1.455	0.623	0.235	2.676	0.019
Female_T	HIRSUTISM	mvEgger	PCOS	88	1.384	0.657	0.096	2.672	0.035		Female_T	HIRSUTISM	mvEgger	OBE	88	1.455	0.626	0.228	2.682	0.02
PCOS_Female_T	HIRSUTISM	mvEgger	PCOS	88	0.079	0.222	-0.355	0.513	0.72		OBE_Female_T	HIRSUTISM	mvEgger	OBE	88	0.134	0.619	-1.08	1.348	0.83
Female_T	BREASTC	IVW	-	88	0.285	0.058	0.172	0.399	8.7e-07		Female_T	BREASTC	IVW	-	88	0.285	0.058	0.172	0.399	8.7e-07
Female_T	BREASTC	mvIVW	PCOS	88	0.293	0.059	0.177	0.409	7.4e-07		Female_T	BREASTC	mvIVW	OBE	88	0.288	0.058	0.174	0.402	7.6e-07
PCOS_Female_T	BREASTC	mvIVW	PCOS	88	-0.024	0.036	-0.095	0.047	0.51		OBE_Female_T	BREASTC	mvIVW	OBE	88	0.052	0.103	-0.15	0.253	0.61
Female_T	BREASTC	Egger	-	88	0.338	0.104	0.134	0.542	0.0012		Female_T	BREASTC	Egger	-	88	0.338	0.104	0.134	0.542	0.0012
Female_T	BREASTC	mvEgger	PCOS	88	0.365	0.109	0.151	0.579	0.00082		Female_T	BREASTC	mvEgger	OBE	88	0.338	0.104	0.134	0.542	0.0012
PCOS_Female_T	BREASTC	mvEgger	PCOS	88	-0.031	0.037	-0.104	0.042	0.41		OBE_Female_T	BREASTC	mvEgger	OBE	88	0.048	0.103	-0.154	0.25	0.64
Female_T	FINF	IVW	-	88	-0.088	0.063	-0.212	0.037	0.17		Female_T	FINF	IVW	-	88	-0.088	0.063	-0.212	0.037	0.17
Female_T	FINF	mvIVW	PCOS	88	-0.1	0.065	-0.227	0.028	0.13		Female_T	FINF	mvIVW	OBE	88	-0.081	0.064	-0.205	0.044	0.2
PCOS_Female_T	FINF	mvIVW	PCOS	88	0.035	0.04	-0.043	0.113	0.38		OBE_Female_T	FINF	mvIVW	OBE	88	0.129	0.112	-0.092	0.349	0.25
Female_T	FINF	Egger	-	88	0.041	0.113	-0.181	0.263	0.72		Female_T	FINF	Egger	-	88	0.041	0.113	-0.181	0.263	0.72
Female_T	FINF	mvEgger	PCOS	88	0.02	0.119	-0.214	0.254	0.87		Female_T	FINF	mvEgger	OBE	88	0.041	0.113	-0.181	0.263	0.72
PCOS_Female_T	FINF	mvEgger	PCOS	88	0.024	0.041	-0.056	0.104	0.55		OBE_Female_T	FINF	mvEgger	OBE	88	0.12	0.112	-0.1	0.34	0.28
Female_T	IRREGMENS	IVW	-	88	-0.053	0.045	-0.142	0.036	0.24		Female_T	IRREGMENS	IVW	-	88	-0.053	0.045	-0.142	0.036	0.24
Female_T	IRREGMENS	mvIVW	PCOS	88	-0.055	0.046	-0.146	0.036	0.24		Female_T	IRREGMENS	mvIVW	OBE	88	-0.044	0.045	-0.131	0.043	0.32
PCOS_Female_T	IRREGMENS	mvIVW	PCOS	88	0.005	0.028	-0.05	0.061	0.85		OBE_Female_T	IRREGMENS	mvIVW	OBE	88	0.165	0.079	0.01	0.32	0.037
Female_T	IRREGMENS	Egger	-	88	-0.066	0.082	-0.226	0.094	0.42		Female_T	IRREGMENS	Egger	-	88	-0.066	0.082	-0.226	0.094	0.42
Female_T	IRREGMENS	mvEgger	PCOS	88	-0.072	0.086	-0.241	0.096	0.4		Female_T	IRREGMENS	mvEgger	OBE	88	-0.065	0.08	-0.222	0.091	0.41
PCOS_Female_T	IRREGMENS	mvEgger	PCOS	88	0.007	0.029	-0.051	0.065	0.81		OBE_Female_T	IRREGMENS	mvEgger	OBE	88	0.167	0.08	0.011	0.322	0.036
Female_T	LEIOMYOMA	IVW	-	88	-0.114	0.052	-0.216	-0.012	0.028		Female_T	LEIOMYOMA	IVW	-	88	-0.114	0.052	-0.216	-0.012	0.028
Female_T	LEIOMYOMA	mvIVW	PCOS	88	-0.117	0.053	-0.221	-0.012	0.029		Female_T	LEIOMYOMA	mvIVW	OBE	88	-0.104	0.051	-0.205	-0.004	0.042
PCOS_Female_T	LEIOMYOMA	mvIVW	PCOS	88	0.007	0.033	-0.057	0.071	0.83		OBE_Female_T	LEIOMYOMA	mvIVW	OBE	88	0.18	0.091	0.002	0.359	0.047
Female_T	LEIOMYOMA	Egger	-	88	0.029	0.092	-0.15	0.209	0.75		Female_T	LEIOMYOMA	Egger	-	88	0.029	0.092	-0.15	0.209	0.75
Female_T	LEIOMYOMA	mvEgger	PCOS	88	0.036	0.097	-0.154	0.226	0.71		Female_T	LEIOMYOMA	mvEgger	OBE	88	0.03	0.09	-0.147	0.207	0.74
PCOS_Female_T	LEIOMYOMA	mvEgger	PCOS	88	-0.007	0.033	-0.072	0.058	0.83		OBE_Female_T	LEIOMYOMA	mvEgger	OBE	88	0.17	0.09	-0.006	0.347	0.058
Female_T	OBE	IVW	-	88	-0.054	0.06	-0.172	0.064	0.37		Female_T	PCOS	IVW	-	88	0.331	0.191	-0.044	0.706	0.084
Female_T	OBE	mvIVW	PCOS	88	-0.051	0.062	-0.172	0.07	0.41		Female_T	PCOS	mvIVW	OBE	88	0.326	0.192	-0.051	0.703	0.09
PCOS_Female_T	OBE	mvIVW	PCOS	88	-0.008	0.038	-0.082	0.066	0.83		OBE_Female_T	PCOS	mvIVW	OBE	88	-0.085	0.339	-0.749	0.579	0.8
Female_T	OBE	Egger	-	88	-0.003	0.109	-0.215	0.21	0.98		Female_T	PCOS	Egger	-	88	0.878	0.346	0.201	1.556	0.011
Female_T	OBE	mvEgger	PCOS	88	0.009	0.114	-0.215	0.234	0.93		Female_T	PCOS	mvEgger	OBE	88	0.878	0.346	0.2	1.556	0.011
PCOS_Female_T	OBE	mvEgger	PCOS	88	-0.014	0.039	-0.09	0.063	0.73		OBE_Female_T	PCOS	mvEgger	OBE	88	-0.125	0.339	-0.79	0.54	0.71
Female_T	OVARYCYST	IVW	-	88	-0.025	0.054	-0.13	0.08	0.64		Female_T	OVARYCYST	IVW	-	88	-0.025	0.054	-0.13	0.08	0.64
Female_T	OVARYCYST	mvIVW	PCOS	88	-0.029	0.055	-0.137	0.079	0.6		Female_T	OVARYCYST	mvIVW	OBE	88	-0.022	0.054	-0.129	0.084	0.68
PCOS_Female_T	OVARYCYST	mvIVW	PCOS	88	0.011	0.034	-0.055	0.078	0.74		OBE_Female_T	OVARYCYST	mvIVW	OBE	88	0.046	0.096	-0.143	0.234	0.64
Female_T	OVARYCYST	Egger	-	88	0.077	0.096	-0.112	0.265	0.42		Female_T	OVARYCYST	Egger	-	88	0.077	0.096	-0.112	0.265	0.42
Female_T	OVARYCYST	mvEgger	PCOS	88	0.075	0.101	-0.123	0.274	0.46		Female_T	OVARYCYST	mvEgger	OBE	88	0.077	0.096	-0.112	0.266	0.43
PCOS_Female_T	OVARYCYST	mvEgger	PCOS	88	0.002	0.035	-0.066	0.07	0.96		OBE_Female_T	OVARYCYST	mvEgger	OBE	88	0.038	0.096	-0.15	0.226	0.69
Female_T	PMB	IVW	-	88	0.332	0.083	0.17	0.494	6.1e-05		Female_T	PMB	IVW	-	88	0.332	0.083	0.17	0.494	6.1e-05
Female_T	PMB	mvIVW	PCOS	88	0.315	0.084	0.15	0.481	0.00019		Female_T	PMB	mvIVW	OBE	88	0.341	0.083	0.179	0.504	3.8e-05
PCOS_Female_T	PMB	mvIVW	PCOS	88	0.05	0.052	-0.051	0.152	0.33		OBE_Female_T	PMB	mvIVW	OBE	88	0.175	0.146	-0.112	0.462	0.23
Female_T	PMB	Egger	-	88	0.609	0.145	0.324	0.894	2.8e-05		Female_T	PMB	Egger	-	88	0.609	0.145	0.324	0.894	2.8e-05
Female_T	PMB	mvEgger	PCOS	88	0.587	0.153	0.287	0.887	0.00013		Female_T	PMB	mvEgger	OBE	88	0.61	0.145	0.325	0.894	2.7e-05
PCOS_Female_T	PMB	mvEgger	PCOS	88	0.025	0.052	-0.077	0.127	0.63		OBE_Female_T	PMB	mvEgger	OBE	88	0.156	0.143	-0.125	0.437	0.28
Female_T	T2D	IVW	-	88	0.021	0.05	-0.076	0.119	0.67		Female_T	T2D	IVW	-	88	0.021	0.05	-0.076	0.119	0.67
Female_T	T2D	mvIVW	PCOS	88	0.019	0.051	-0.081	0.119	0.71		Female_T	T2D	mvIVW	OBE	88	0.035	0.048	-0.059	0.128	0.47
PCOS_Female_T	T2D	mvIVW	PCOS	88	0.007	0.031	-0.054	0.068	0.83		OBE_Female_T	T2D	mvIVW	OBE	88	0.247	0.085	0.08	0.415	0.0037
Female_T	T2D	Egger	-	88	0.077	0.089	-0.098	0.252	0.39		Female_T	T2D	Egger	-	88	0.077	0.089	-0.098	0.252	0.39
Female_T	T2D	mvEgger	PCOS	88	0.076	0.094	-0.109	0.261	0.42		Female_T	T2D	mvEgger	OBE	88	0.078	0.086	-0.091	0.246	0.37
PCOS_Female_T	T2D	mvEgger	PCOS	88	0.001	0.032	-0.061	0.064	0.97		OBE_Female_T	T2D	mvEgger	OBE	88	0.244	0.086	0.076	0.412	0.0044

## Sheet: Multivariable MR - FG-results
Results from multivariable MR adjusting for the testosterone SNPs effects on SHBG and vice versa to tease out the indpendent effects of either T of SHBG to the studied endpoints.
Multivariable MR results in FinnGen - Male testosterone. For each analysis (three results/trait), the first row without mediators shows estimate in standard MR, the second row shows the effects of T SNPs after adjusting for the SNPs effects on SHBG and the third row shows the effect of SHBG in the same model. Bold = p<0.05											Multivariable MR results in FinnGen - Female testosterone. For each analysis (three results/trait), the first row without mediators shows estimate in standard MR, the second row shows the effects of T SNPs after adjusting for the SNPs effects on SHBG and the third row shows the effect of SHBG in the same model. Bold = p<0.05											Multivariable MR results in FinnGen - Male SHBG For each analysis (three results/trait), the first row without mediators shows estimate in standard MR, the second row shows the effects of T SNPs after adjusting for the SNPs effects on testosterone and the third row shows the effect of testosterone in the same model. Bold = p<0.05											Multivariable MR results in FinnGen - Female SHBG For each analysis (three results/trait), the first row without mediators shows estimate in standard MR, the second row shows the effects of T SNPs after adjusting for the SNPs effects on testosterone and the third row shows the effect of testosterone in the same model. Bold = p<0.05
Exposure	Outcome	MRmodel	Mediator	NSNPs	Estimate	SE	CILower	CIUpper	Pvalue		Exposure	Outcome	MRmodel	Mediator	NSNPs	Estimate	SE	CILower	CIUpper	Pvalue		Exposure	Outcome	MRmodel	Mediator	NSNPs	Estimate	SE	CILower	CIUpper	Pvalue		Exposure	Outcome	MRmodel	Mediator	NSNPs	Estimate	SE	CILower	CIUpper	Pvalue
Male_FreeT	ADHD	IVW	-	80	0.069	0.164	-0.253	0.391	0.68		Female_FreeT	ADHD	IVW	-	112	0.161	0.162	-0.156	0.479	0.32		SHBG	ADHD	IVW	-	210	-0.047	0.086	-0.216	0.121	0.58		SHBG	ADHD	IVW	-	189	-0.036	0.107	-0.246	0.174	0.74
Male_FreeT	ADHD	mvIVW	SHBG	80	0.096	0.169	-0.235	0.427	0.57		Female_FreeT	ADHD	mvIVW	SHBG	112	0.071	0.209	-0.339	0.481	0.74		SHBG	ADHD	mvIVW	Male_FreeT	210	-0.028	0.089	-0.202	0.145	0.75		SHBG	ADHD	mvIVW	Female_FreeT	189	-0.073	0.193	-0.452	0.306	0.71
SHBG_Male_FreeT	ADHD	mvIVW	SHBG	80	0.128	0.18	-0.226	0.481	0.48		SHBG_Female_FreeT	ADHD	mvIVW	SHBG	112	-0.137	0.199	-0.526	0.252	0.49		Male_FreeT_SHBG	ADHD	mvIVW	Male_FreeT	210	0.328	0.382	-0.421	1.077	0.39		Female_FreeT_SHBG	ADHD	mvIVW	Female_FreeT	189	-0.08	0.349	-0.765	0.605	0.82
Male_FreeT	ADHD	Egger	-	80	-0.056	0.285	-0.615	0.504	0.84		Female_FreeT	ADHD	Egger	-	112	-0.246	0.313	-0.86	0.367	0.43		SHBG	ADHD	Egger	-	210	-0.058	0.127	-0.306	0.191	0.65		SHBG	ADHD	Egger	-	189	-0.006	0.16	-0.32	0.307	0.97
Male_FreeT	ADHD	mvEgger	SHBG	80	-0.003	0.298	-0.587	0.582	0.99		Female_FreeT	ADHD	mvEgger	SHBG	112	-0.351	0.344	-1.025	0.322	0.31		SHBG	ADHD	mvEgger	Male_FreeT	210	-0.033	0.13	-0.288	0.222	0.8		SHBG	ADHD	mvEgger	Female_FreeT	189	-0.044	0.225	-0.484	0.397	0.85
SHBG_Male_FreeT	ADHD	mvEgger	SHBG	80	0.113	0.184	-0.247	0.473	0.54		SHBG_Female_FreeT	ADHD	mvEgger	SHBG	112	-0.148	0.198	-0.535	0.239	0.45		Male_FreeT_SHBG	ADHD	mvEgger	Male_FreeT	210	0.327	0.383	-0.424	1.078	0.39		Female_FreeT_SHBG	ADHD	mvEgger	Female_FreeT	189	-0.083	0.351	-0.77	0.604	0.81
Male_FreeT	ALCOH	IVW	-	80	0.031	0.06	-0.086	0.149	0.6		Female_FreeT	ALCOH	IVW	-	112	-0.045	0.05	-0.143	0.054	0.37		SHBG	ALCOH	IVW	-	210	0.002	0.03	-0.057	0.061	0.95		SHBG	ALCOH	IVW	-	189	-0.027	0.036	-0.098	0.044	0.45
Male_FreeT	ALCOH	mvIVW	SHBG	80	0.018	0.062	-0.103	0.139	0.77		Female_FreeT	ALCOH	mvIVW	SHBG	112	-0.019	0.065	-0.146	0.108	0.77		SHBG	ALCOH	mvIVW	Male_FreeT	210	-0.005	0.031	-0.066	0.056	0.88		SHBG	ALCOH	mvIVW	Female_FreeT	189	0.007	0.065	-0.12	0.134	0.91
SHBG_Male_FreeT	ALCOH	mvIVW	SHBG	80	-0.06	0.066	-0.19	0.07	0.37		SHBG_Female_FreeT	ALCOH	mvIVW	SHBG	112	0.039	0.062	-0.081	0.16	0.52		Male_FreeT_SHBG	ALCOH	mvIVW	Male_FreeT	210	-0.11	0.135	-0.375	0.155	0.42		Female_FreeT_SHBG	ALCOH	mvIVW	Female_FreeT	189	0.075	0.117	-0.154	0.305	0.52
Male_FreeT	ALCOH	Egger	-	80	0.136	0.103	-0.066	0.337	0.19		Female_FreeT	ALCOH	Egger	-	112	-0.056	0.098	-0.248	0.136	0.57		SHBG	ALCOH	Egger	-	210	-0.043	0.044	-0.13	0.044	0.33		SHBG	ALCOH	Egger	-	189	-0.027	0.054	-0.133	0.079	0.62
Male_FreeT	ALCOH	mvEgger	SHBG	80	0.115	0.108	-0.097	0.326	0.29		Female_FreeT	ALCOH	mvEgger	SHBG	112	-0.029	0.107	-0.239	0.181	0.79		SHBG	ALCOH	mvEgger	Male_FreeT	210	-0.052	0.045	-0.141	0.037	0.25		SHBG	ALCOH	mvEgger	Female_FreeT	189	0.007	0.075	-0.141	0.154	0.93
SHBG_Male_FreeT	ALCOH	mvEgger	SHBG	80	-0.046	0.068	-0.178	0.087	0.5		SHBG_Female_FreeT	ALCOH	mvEgger	SHBG	112	0.039	0.062	-0.082	0.16	0.53		Male_FreeT_SHBG	ALCOH	mvEgger	Male_FreeT	210	-0.124	0.135	-0.388	0.141	0.36		Female_FreeT_SHBG	ALCOH	mvEgger	Female_FreeT	189	0.075	0.118	-0.155	0.306	0.52
Male_FreeT	ALZ	IVW	-	80	-0.112	0.084	-0.277	0.052	0.18		Female_FreeT	ALZ	IVW	-	112	-0.039	0.091	-0.217	0.138	0.66		SHBG	ALZ	IVW	-	210	0.049	0.045	-0.04	0.137	0.28		SHBG	ALZ	IVW	-	189	-0.078	0.062	-0.199	0.043	0.21
Male_FreeT	ALZ	mvIVW	SHBG	80	-0.122	0.087	-0.291	0.048	0.16		Female_FreeT	ALZ	mvIVW	SHBG	112	0.016	0.116	-0.212	0.243	0.89		SHBG	ALZ	mvIVW	Male_FreeT	210	0.038	0.047	-0.053	0.13	0.41		SHBG	ALZ	mvIVW	Female_FreeT	189	-0.321	0.107	-0.53	-0.111	0.0027
SHBG_Male_FreeT	ALZ	mvIVW	SHBG	80	-0.044	0.095	-0.23	0.142	0.65		SHBG_Female_FreeT	ALZ	mvIVW	SHBG	112	0.084	0.111	-0.134	0.302	0.45		Male_FreeT_SHBG	ALZ	mvIVW	Male_FreeT	210	-0.176	0.204	-0.576	0.224	0.39		Female_FreeT_SHBG	ALZ	mvIVW	Female_FreeT	189	-0.528	0.192	-0.905	-0.151	0.006
Male_FreeT	ALZ	Egger	-	80	-0.118	0.147	-0.407	0.17	0.42		Female_FreeT	ALZ	Egger	-	112	-0.378	0.171	-0.714	-0.042	0.027		SHBG	ALZ	Egger	-	210	0.062	0.067	-0.069	0.192	0.36		SHBG	ALZ	Egger	-	189	-0.107	0.093	-0.29	0.076	0.25
Male_FreeT	ALZ	mvEgger	SHBG	80	-0.139	0.154	-0.442	0.163	0.37		Female_FreeT	ALZ	mvEgger	SHBG	112	-0.324	0.187	-0.691	0.043	0.083		SHBG	ALZ	mvEgger	Male_FreeT	210	0.048	0.069	-0.086	0.183	0.48		SHBG	ALZ	mvEgger	Female_FreeT	189	-0.342	0.126	-0.588	-0.095	0.0066
SHBG_Male_FreeT	ALZ	mvEgger	SHBG	80	-0.046	0.097	-0.237	0.145	0.63		SHBG_Female_FreeT	ALZ	mvEgger	SHBG	112	0.079	0.109	-0.135	0.293	0.47		Male_FreeT_SHBG	ALZ	mvEgger	Male_FreeT	210	-0.173	0.205	-0.575	0.229	0.4		Female_FreeT_SHBG	ALZ	mvEgger	Female_FreeT	189	-0.526	0.193	-0.904	-0.148	0.0064
Male_FreeT	ANAE	IVW	-	80	-0.061	0.056	-0.171	0.048	0.27		Female_FreeT	ANAE	IVW	-	112	0.036	0.056	-0.073	0.145	0.52		SHBG	ANAE	IVW	-	210	-0.06	0.033	-0.124	0.004	0.065		SHBG	ANAE	IVW	-	189	-0.091	0.041	-0.171	-0.011	0.026
Male_FreeT	ANAE	mvIVW	SHBG	80	-0.06	0.057	-0.172	0.052	0.29		Female_FreeT	ANAE	mvIVW	SHBG	112	0.018	0.072	-0.122	0.159	0.8		SHBG	ANAE	mvIVW	Male_FreeT	210	-0.078	0.034	-0.144	-0.012	0.021		SHBG	ANAE	mvIVW	Female_FreeT	189	-0.194	0.072	-0.336	-0.053	0.007
SHBG_Male_FreeT	ANAE	mvIVW	SHBG	80	0.005	0.062	-0.116	0.127	0.93		SHBG_Female_FreeT	ANAE	mvIVW	SHBG	112	-0.027	0.069	-0.161	0.108	0.7		Male_FreeT_SHBG	ANAE	mvIVW	Male_FreeT	210	-0.293	0.146	-0.579	-0.006	0.045		Female_FreeT_SHBG	ANAE	mvIVW	Female_FreeT	189	-0.225	0.13	-0.479	0.029	0.083
Male_FreeT	ANAE	Egger	-	80	-0.059	0.098	-0.25	0.133	0.55		Female_FreeT	ANAE	Egger	-	112	-0.052	0.108	-0.264	0.159	0.63		SHBG	ANAE	Egger	-	210	-0.036	0.048	-0.131	0.059	0.45		SHBG	ANAE	Egger	-	189	-0.074	0.062	-0.195	0.047	0.23
Male_FreeT	ANAE	mvEgger	SHBG	80	-0.056	0.102	-0.255	0.144	0.58		Female_FreeT	ANAE	mvEgger	SHBG	112	-0.072	0.118	-0.304	0.159	0.54		SHBG	ANAE	mvEgger	Male_FreeT	210	-0.058	0.049	-0.155	0.038	0.24		SHBG	ANAE	mvEgger	Female_FreeT	189	-0.176	0.085	-0.341	-0.01	0.038
SHBG_Male_FreeT	ANAE	mvEgger	SHBG	80	0.006	0.063	-0.118	0.13	0.92		SHBG_Female_FreeT	ANAE	mvEgger	SHBG	112	-0.029	0.069	-0.163	0.106	0.68		Male_FreeT_SHBG	ANAE	mvEgger	Male_FreeT	210	-0.287	0.147	-0.575	0.001	0.051		Female_FreeT_SHBG	ANAE	mvEgger	Female_FreeT	189	-0.227	0.13	-0.482	0.028	0.081
Male_FreeT	ANX	IVW	-	80	0.014	0.056	-0.095	0.124	0.8		Female_FreeT	ANX	IVW	-	112	-0.002	0.063	-0.125	0.121	0.98		SHBG	ANX	IVW	-	210	-0.025	0.03	-0.084	0.034	0.4		SHBG	ANX	IVW	-	189	-0.007	0.037	-0.08	0.066	0.85
Male_FreeT	ANX	mvIVW	SHBG	80	0.007	0.057	-0.105	0.12	0.9		Female_FreeT	ANX	mvIVW	SHBG	112	-0.098	0.08	-0.255	0.058	0.22		SHBG	ANX	mvIVW	Male_FreeT	210	-0.006	0.031	-0.066	0.054	0.85		SHBG	ANX	mvIVW	Female_FreeT	189	0.029	0.067	-0.103	0.161	0.67
SHBG_Male_FreeT	ANX	mvIVW	SHBG	80	-0.031	0.06	-0.149	0.086	0.6		SHBG_Female_FreeT	ANX	mvIVW	SHBG	112	-0.145	0.076	-0.294	0.003	0.056		Male_FreeT_SHBG	ANX	mvIVW	Male_FreeT	210	0.328	0.133	0.066	0.59	0.014		Female_FreeT_SHBG	ANX	mvIVW	Female_FreeT	189	0.079	0.122	-0.161	0.318	0.52
Male_FreeT	ANX	Egger	-	80	0.06	0.098	-0.132	0.253	0.54		Female_FreeT	ANX	Egger	-	112	0.138	0.121	-0.1	0.376	0.26		SHBG	ANX	Egger	-	210	-0.052	0.044	-0.139	0.035	0.24		SHBG	ANX	Egger	-	189	0.016	0.056	-0.093	0.126	0.77
Male_FreeT	ANX	mvEgger	SHBG	80	0.048	0.103	-0.154	0.249	0.64		Female_FreeT	ANX	mvEgger	SHBG	112	0.037	0.132	-0.222	0.295	0.78		SHBG	ANX	mvEgger	Male_FreeT	210	-0.027	0.045	-0.115	0.061	0.55		SHBG	ANX	mvEgger	Female_FreeT	189	0.051	0.078	-0.103	0.204	0.52
SHBG_Male_FreeT	ANX	mvEgger	SHBG	80	-0.025	0.061	-0.146	0.095	0.68		SHBG_Female_FreeT	ANX	mvEgger	SHBG	112	-0.142	0.076	-0.29	0.007	0.061		Male_FreeT_SHBG	ANX	mvEgger	Male_FreeT	210	0.322	0.134	0.059	0.584	0.016		Female_FreeT_SHBG	ANX	mvEgger	Female_FreeT	189	0.076	0.122	-0.163	0.316	0.53
Male_FreeT	AUT	IVW	-	80	0.162	0.277	-0.38	0.704	0.56		Female_FreeT	AUT	IVW	-	112	0.112	0.261	-0.4	0.624	0.67		SHBG	AUT	IVW	-	210	-0.035	0.142	-0.313	0.244	0.81		SHBG	AUT	IVW	-	189	-0.078	0.174	-0.419	0.264	0.66
Male_FreeT	AUT	mvIVW	SHBG	80	0.135	0.286	-0.425	0.695	0.64		Female_FreeT	AUT	mvIVW	SHBG	112	-0.102	0.336	-0.76	0.557	0.76		SHBG	AUT	mvIVW	Male_FreeT	210	0.027	0.147	-0.261	0.315	0.86		SHBG	AUT	mvIVW	Female_FreeT	189	-0.564	0.315	-1.181	0.052	0.073
SHBG_Male_FreeT	AUT	mvIVW	SHBG	80	-0.127	0.31	-0.734	0.48	0.68		SHBG_Female_FreeT	AUT	mvIVW	SHBG	112	-0.322	0.318	-0.947	0.302	0.31		Male_FreeT_SHBG	AUT	mvIVW	Male_FreeT	210	1.049	0.632	-0.19	2.288	0.097		Female_FreeT_SHBG	AUT	mvIVW	Female_FreeT	189	-1.06	0.57	-2.177	0.058	0.063
Male_FreeT	AUT	Egger	-	80	0.337	0.479	-0.601	1.275	0.48		Female_FreeT	AUT	Egger	-	112	-0.5	0.508	-1.495	0.496	0.33		SHBG	AUT	Egger	-	210	-0.218	0.21	-0.63	0.194	0.3		SHBG	AUT	Egger	-	189	-0.233	0.26	-0.743	0.277	0.37
Male_FreeT	AUT	mvEgger	SHBG	80	0.29	0.502	-0.694	1.275	0.56		Female_FreeT	AUT	mvEgger	SHBG	112	-0.739	0.556	-1.828	0.351	0.18		SHBG	AUT	mvEgger	Male_FreeT	210	-0.142	0.216	-0.565	0.28	0.51		SHBG	AUT	mvEgger	Female_FreeT	189	-0.7	0.365	-1.415	0.014	0.055
SHBG_Male_FreeT	AUT	mvEgger	SHBG	80	-0.104	0.317	-0.726	0.517	0.74		SHBG_Female_FreeT	AUT	mvEgger	SHBG	112	-0.337	0.319	-0.962	0.287	0.29		Male_FreeT_SHBG	AUT	mvEgger	Male_FreeT	210	1.002	0.634	-0.241	2.244	0.11		Female_FreeT_SHBG	AUT	mvEgger	Female_FreeT	189	-1.045	0.571	-2.163	0.074	0.067
Male_FreeT	BREASTC	IVW	-	80	-0.122	0.069	-0.257	0.012	0.075		Female_FreeT	BREASTC	IVW	-	112	0.184	0.059	0.069	0.3	0.0017		SHBG	BREASTC	IVW	-	210	-0.029	0.033	-0.094	0.036	0.39		SHBG	BREASTC	IVW	-	189	0.006	0.047	-0.086	0.097	0.9
Male_FreeT	BREASTC	mvIVW	SHBG	80	-0.125	0.071	-0.265	0.014	0.078		Female_FreeT	BREASTC	mvIVW	SHBG	112	0.275	0.075	0.129	0.422	0.00024		SHBG	BREASTC	mvIVW	Male_FreeT	210	-0.039	0.034	-0.106	0.028	0.25		SHBG	BREASTC	mvIVW	Female_FreeT	189	0.131	0.083	-0.033	0.294	0.12
SHBG_Male_FreeT	BREASTC	mvIVW	SHBG	80	-0.014	0.073	-0.157	0.129	0.85		SHBG_Female_FreeT	BREASTC	mvIVW	SHBG	112	0.138	0.072	-0.002	0.278	0.054		Male_FreeT_SHBG	BREASTC	mvIVW	Male_FreeT	210	-0.175	0.15	-0.469	0.119	0.24		Female_FreeT_SHBG	BREASTC	mvIVW	Female_FreeT	189	0.271	0.15	-0.024	0.566	0.071
Male_FreeT	BREASTC	Egger	-	80	-0.109	0.125	-0.354	0.136	0.38		Female_FreeT	BREASTC	Egger	-	112	0.34	0.113	0.118	0.562	0.0027		SHBG	BREASTC	Egger	-	210	-0.047	0.049	-0.143	0.05	0.34		SHBG	BREASTC	Egger	-	189	-0.072	0.07	-0.208	0.065	0.3
Male_FreeT	BREASTC	mvEgger	SHBG	80	-0.116	0.132	-0.375	0.143	0.38		Female_FreeT	BREASTC	mvEgger	SHBG	112	0.443	0.123	0.202	0.684	0.00031		SHBG	BREASTC	mvEgger	Male_FreeT	210	-0.061	0.051	-0.16	0.038	0.23		SHBG	BREASTC	mvEgger	Female_FreeT	189	0.053	0.097	-0.136	0.243	0.58
SHBG_Male_FreeT	BREASTC	mvEgger	SHBG	80	-0.013	0.075	-0.16	0.135	0.87		SHBG_Female_FreeT	BREASTC	mvEgger	SHBG	112	0.144	0.071	0.004	0.283	0.043		Male_FreeT_SHBG	BREASTC	mvEgger	Male_FreeT	210	-0.182	0.151	-0.477	0.113	0.23		Female_FreeT_SHBG	BREASTC	mvEgger	Female_FreeT	189	0.279	0.15	-0.015	0.573	0.063
Male_FreeT	CARD	IVW	-	80	-0.111	0.06	-0.229	0.006	0.064		Female_FreeT	CARD	IVW	-	112	-0.036	0.064	-0.16	0.089	0.58		SHBG	CARD	IVW	-	210	0.06	0.034	-0.006	0.126	0.076		SHBG	CARD	IVW	-	189	0.009	0.041	-0.072	0.09	0.82
Male_FreeT	CARD	mvIVW	SHBG	80	-0.1	0.062	-0.222	0.021	0.11		Female_FreeT	CARD	mvIVW	SHBG	112	-0.006	0.082	-0.167	0.154	0.94		SHBG	CARD	mvIVW	Male_FreeT	210	0.052	0.035	-0.017	0.12	0.14		SHBG	CARD	mvIVW	Female_FreeT	189	-0.014	0.074	-0.158	0.13	0.85
SHBG_Male_FreeT	CARD	mvIVW	SHBG	80	0.054	0.069	-0.081	0.189	0.43		SHBG_Female_FreeT	CARD	mvIVW	SHBG	112	0.045	0.078	-0.108	0.198	0.57		Male_FreeT_SHBG	CARD	mvIVW	Male_FreeT	210	-0.141	0.154	-0.442	0.16	0.36		Female_FreeT_SHBG	CARD	mvIVW	Female_FreeT	189	-0.051	0.132	-0.31	0.209	0.7
Male_FreeT	CARD	Egger	-	80	-0.124	0.105	-0.33	0.081	0.23		Female_FreeT	CARD	Egger	-	112	-0.141	0.123	-0.382	0.1	0.25		SHBG	CARD	Egger	-	210	0.011	0.05	-0.086	0.109	0.82		SHBG	CARD	Egger	-	189	0.044	0.062	-0.079	0.166	0.48
Male_FreeT	CARD	mvEgger	SHBG	80	-0.101	0.11	-0.315	0.114	0.36		Female_FreeT	CARD	mvEgger	SHBG	112	-0.112	0.134	-0.375	0.152	0.41		SHBG	CARD	mvEgger	Male_FreeT	210	0	0.051	-0.101	0.1	0.99		SHBG	CARD	mvEgger	Female_FreeT	189	0.02	0.086	-0.149	0.188	0.82
SHBG_Male_FreeT	CARD	mvEgger	SHBG	80	0.054	0.07	-0.084	0.192	0.44		SHBG_Female_FreeT	CARD	mvEgger	SHBG	112	0.043	0.078	-0.11	0.196	0.58		Male_FreeT_SHBG	CARD	mvEgger	Male_FreeT	210	-0.156	0.154	-0.457	0.145	0.31		Female_FreeT_SHBG	CARD	mvEgger	Female_FreeT	189	-0.054	0.132	-0.314	0.206	0.68
Male_FreeT	CHD	IVW	-	80	0.052	0.042	-0.031	0.135	0.22		Female_FreeT	CHD	IVW	-	112	0.071	0.055	-0.036	0.178	0.19		SHBG	CHD	IVW	-	210	-0.068	0.028	-0.124	-0.012	0.017		SHBG	CHD	IVW	-	189	-0.117	0.038	-0.191	-0.043	0.002
Male_FreeT	CHD	mvIVW	SHBG	80	0.061	0.044	-0.024	0.146	0.16		Female_FreeT	CHD	mvIVW	SHBG	112	-0.028	0.069	-0.163	0.106	0.68		SHBG	CHD	mvIVW	Male_FreeT	210	-0.073	0.029	-0.131	-0.015	0.013		SHBG	CHD	mvIVW	Female_FreeT	189	-0.114	0.067	-0.246	0.018	0.091
SHBG_Male_FreeT	CHD	mvIVW	SHBG	80	0.042	0.048	-0.052	0.136	0.38		SHBG_Female_FreeT	CHD	mvIVW	SHBG	112	-0.151	0.066	-0.28	-0.023	0.021		Male_FreeT_SHBG	CHD	mvIVW	Male_FreeT	210	-0.082	0.128	-0.333	0.17	0.52		Female_FreeT_SHBG	CHD	mvIVW	Female_FreeT	189	0.006	0.121	-0.231	0.244	0.96
Male_FreeT	CHD	Egger	-	80	0.099	0.073	-0.045	0.242	0.18		Female_FreeT	CHD	Egger	-	112	0.063	0.106	-0.145	0.271	0.55		SHBG	CHD	Egger	-	210	-0.036	0.042	-0.118	0.046	0.39		SHBG	CHD	Egger	-	189	-0.043	0.056	-0.153	0.068	0.45
Male_FreeT	CHD	mvEgger	SHBG	80	0.122	0.076	-0.028	0.271	0.11		Female_FreeT	CHD	mvEgger	SHBG	112	-0.041	0.114	-0.264	0.182	0.72		SHBG	CHD	mvEgger	Male_FreeT	210	-0.042	0.043	-0.126	0.043	0.34		SHBG	CHD	mvEgger	Female_FreeT	189	-0.043	0.078	-0.196	0.11	0.58
SHBG_Male_FreeT	CHD	mvEgger	SHBG	80	0.051	0.049	-0.045	0.146	0.3		SHBG_Female_FreeT	CHD	mvEgger	SHBG	112	-0.151	0.066	-0.28	-0.022	0.022		Male_FreeT_SHBG	CHD	mvEgger	Male_FreeT	210	-0.072	0.129	-0.324	0.18	0.57		Female_FreeT_SHBG	CHD	mvEgger	Female_FreeT	189	-0.001	0.121	-0.238	0.235	0.99
Male_FreeT	CLB	IVW	-	80	-0.083	0.46	-0.985	0.819	0.86		Female_FreeT	CLB	IVW	-	112	0.46	0.431	-0.384	1.305	0.29		SHBG	CLB	IVW	-	210	-0.13	0.26	-0.638	0.379	0.62		SHBG	CLB	IVW	-	189	-0.557	0.308	-1.162	0.047	0.071
Male_FreeT	CLB	mvIVW	SHBG	80	-0.284	0.469	-1.203	0.635	0.54		Female_FreeT	CLB	mvIVW	SHBG	112	0.368	0.555	-0.72	1.457	0.51		SHBG	CLB	mvIVW	Male_FreeT	210	-0.097	0.269	-0.624	0.43	0.72		SHBG	CLB	mvIVW	Female_FreeT	189	-0.314	0.568	-1.427	0.8	0.58
SHBG_Male_FreeT	CLB	mvIVW	SHBG	80	-0.849	0.474	-1.777	0.08	0.073		SHBG_Female_FreeT	CLB	mvIVW	SHBG	112	-0.139	0.528	-1.173	0.895	0.79		Male_FreeT_SHBG	CLB	mvIVW	Male_FreeT	210	0.561	1.187	-1.767	2.888	0.64		Female_FreeT_SHBG	CLB	mvIVW	Female_FreeT	189	0.53	1.036	-1.501	2.56	0.61
Male_FreeT	CLB	Egger	-	80	-0.105	0.813	-1.698	1.487	0.9		Female_FreeT	CLB	Egger	-	112	1.936	0.842	0.287	3.586	0.021		SHBG	CLB	Egger	-	210	-0.854	0.379	-1.598	-0.111	0.024		SHBG	CLB	Egger	-	189	-1.197	0.448	-2.075	-0.318	0.0076
Male_FreeT	CLB	mvEgger	SHBG	80	-0.58	0.841	-2.229	1.069	0.49		Female_FreeT	CLB	mvEgger	SHBG	112	1.867	0.923	0.058	3.675	0.043		SHBG	CLB	mvEgger	Male_FreeT	210	-0.828	0.39	-1.593	-0.063	0.034		SHBG	CLB	mvEgger	Female_FreeT	189	-0.928	0.644	-2.191	0.335	0.15
SHBG_Male_FreeT	CLB	mvEgger	SHBG	80	-0.893	0.486	-1.845	0.06	0.066		SHBG_Female_FreeT	CLB	mvEgger	SHBG	112	-0.097	0.528	-1.132	0.938	0.85		Male_FreeT_SHBG	CLB	mvEgger	Male_FreeT	210	0.351	1.175	-1.952	2.653	0.77		Female_FreeT_SHBG	CLB	mvEgger	Female_FreeT	189	0.599	1.029	-1.418	2.615	0.56
Male_FreeT	COND	IVW	-	80	0.172	0.232	-0.283	0.626	0.46		Female_FreeT	COND	IVW	-	112	0.399	0.223	-0.038	0.837	0.074		SHBG	COND	IVW	-	210	-0.035	0.125	-0.28	0.211	0.78		SHBG	COND	IVW	-	189	-0.213	0.153	-0.512	0.087	0.16
Male_FreeT	COND	mvIVW	SHBG	80	0.117	0.238	-0.351	0.584	0.62		Female_FreeT	COND	mvIVW	SHBG	112	0.06	0.288	-0.504	0.624	0.83		SHBG	COND	mvIVW	Male_FreeT	210	-0.024	0.13	-0.278	0.23	0.85		SHBG	COND	mvIVW	Female_FreeT	189	-0.257	0.277	-0.8	0.287	0.35
SHBG_Male_FreeT	COND	mvIVW	SHBG	80	-0.25	0.254	-0.748	0.247	0.32		SHBG_Female_FreeT	COND	mvIVW	SHBG	112	-0.51	0.273	-1.045	0.024	0.061		Male_FreeT_SHBG	COND	mvIVW	Male_FreeT	210	0.183	0.556	-0.907	1.273	0.74		Female_FreeT_SHBG	COND	mvIVW	Female_FreeT	189	-0.096	0.503	-1.081	0.889	0.85
Male_FreeT	COND	Egger	-	80	0.103	0.402	-0.686	0.892	0.8		Female_FreeT	COND	Egger	-	112	-0.122	0.434	-0.973	0.73	0.78		SHBG	COND	Egger	-	210	-0.038	0.186	-0.401	0.326	0.84		SHBG	COND	Egger	-	189	-0.306	0.227	-0.751	0.14	0.18
Male_FreeT	COND	mvEgger	SHBG	80	-0.023	0.42	-0.847	0.8	0.96		Female_FreeT	COND	mvEgger	SHBG	112	-0.497	0.476	-1.43	0.436	0.3		SHBG	COND	mvEgger	Male_FreeT	210	-0.024	0.191	-0.398	0.35	0.9		SHBG	COND	mvEgger	Female_FreeT	189	-0.345	0.321	-0.973	0.284	0.28
SHBG_Male_FreeT	COND	mvEgger	SHBG	80	-0.271	0.26	-0.78	0.239	0.3		SHBG_Female_FreeT	COND	mvEgger	SHBG	112	-0.525	0.273	-1.06	0.01	0.054		Male_FreeT_SHBG	COND	mvEgger	Male_FreeT	210	0.183	0.559	-0.912	1.278	0.74		Female_FreeT_SHBG	COND	mvEgger	Female_FreeT	189	-0.087	0.504	-1.074	0.901	0.86
Male_FreeT	DEM	IVW	-	80	-0.017	0.063	-0.141	0.107	0.79		Female_FreeT	DEM	IVW	-	112	0.038	0.067	-0.093	0.168	0.57		SHBG	DEM	IVW	-	210	0.041	0.037	-0.031	0.113	0.27		SHBG	DEM	IVW	-	189	0.014	0.048	-0.08	0.108	0.77
Male_FreeT	DEM	mvIVW	SHBG	80	-0.02	0.066	-0.148	0.109	0.76		Female_FreeT	DEM	mvIVW	SHBG	112	0.124	0.085	-0.042	0.291	0.14		SHBG	DEM	mvIVW	Male_FreeT	210	0.051	0.038	-0.023	0.126	0.18		SHBG	DEM	mvIVW	Female_FreeT	189	-0.039	0.085	-0.206	0.128	0.64
SHBG_Male_FreeT	DEM	mvIVW	SHBG	80	-0.014	0.072	-0.154	0.127	0.85		SHBG_Female_FreeT	DEM	mvIVW	SHBG	112	0.133	0.081	-0.026	0.292	0.1		Male_FreeT_SHBG	DEM	mvIVW	Male_FreeT	210	0.181	0.166	-0.144	0.505	0.28		Female_FreeT_SHBG	DEM	mvIVW	Female_FreeT	189	-0.117	0.153	-0.417	0.183	0.45
Male_FreeT	DEM	Egger	-	80	0.122	0.109	-0.092	0.337	0.26		Female_FreeT	DEM	Egger	-	112	-0.037	0.129	-0.29	0.216	0.78		SHBG	DEM	Egger	-	210	-0.024	0.054	-0.13	0.082	0.66		SHBG	DEM	Egger	-	189	-0.07	0.072	-0.211	0.072	0.33
Male_FreeT	DEM	mvEgger	SHBG	80	0.126	0.115	-0.1	0.351	0.27		Female_FreeT	DEM	mvEgger	SHBG	112	0.053	0.14	-0.22	0.327	0.7		SHBG	DEM	mvEgger	Male_FreeT	210	-0.012	0.056	-0.12	0.097	0.84		SHBG	DEM	mvEgger	Female_FreeT	189	-0.118	0.099	-0.313	0.077	0.23
SHBG_Male_FreeT	DEM	mvEgger	SHBG	80	0.008	0.073	-0.135	0.15	0.92		SHBG_Female_FreeT	DEM	mvEgger	SHBG	112	0.132	0.081	-0.028	0.291	0.11		Male_FreeT_SHBG	DEM	mvEgger	Male_FreeT	210	0.162	0.166	-0.163	0.486	0.33		Female_FreeT_SHBG	DEM	mvEgger	Female_FreeT	189	-0.109	0.153	-0.408	0.191	0.48
Male_FreeT	DEPRES	IVW	-	80	0.013	0.045	-0.076	0.101	0.78		Female_FreeT	DEPRES	IVW	-	112	0.019	0.036	-0.051	0.089	0.59		SHBG	DEPRES	IVW	-	210	-0.019	0.02	-0.058	0.021	0.36		SHBG	DEPRES	IVW	-	189	0.032	0.025	-0.018	0.081	0.21
Male_FreeT	DEPRES	mvIVW	SHBG	80	0.007	0.047	-0.085	0.098	0.89		Female_FreeT	DEPRES	mvIVW	SHBG	112	0.008	0.046	-0.083	0.098	0.87		SHBG	DEPRES	mvIVW	Male_FreeT	210	-0.022	0.021	-0.063	0.018	0.28		SHBG	DEPRES	mvIVW	Female_FreeT	189	0.022	0.045	-0.067	0.111	0.63
SHBG_Male_FreeT	DEPRES	mvIVW	SHBG	80	-0.027	0.049	-0.123	0.07	0.59		SHBG_Female_FreeT	DEPRES	mvIVW	SHBG	112	-0.017	0.044	-0.104	0.069	0.69		Male_FreeT_SHBG	DEPRES	mvIVW	Male_FreeT	210	-0.065	0.091	-0.243	0.113	0.48		Female_FreeT_SHBG	DEPRES	mvIVW	Female_FreeT	189	-0.022	0.082	-0.182	0.139	0.79
Male_FreeT	DEPRES	Egger	-	80	0.14	0.078	-0.013	0.293	0.072		Female_FreeT	DEPRES	Egger	-	112	0.067	0.07	-0.069	0.204	0.34		SHBG	DEPRES	Egger	-	210	-0.06	0.03	-0.118	-0.002	0.044		SHBG	DEPRES	Egger	-	189	0.02	0.038	-0.054	0.093	0.6
Male_FreeT	DEPRES	mvEgger	SHBG	80	0.136	0.082	-0.025	0.297	0.097		Female_FreeT	DEPRES	mvEgger	SHBG	112	0.056	0.077	-0.094	0.206	0.47		SHBG	DEPRES	mvEgger	Male_FreeT	210	-0.066	0.03	-0.125	-0.006	0.031		SHBG	DEPRES	mvEgger	Female_FreeT	189	0.01	0.053	-0.093	0.114	0.84
SHBG_Male_FreeT	DEPRES	mvEgger	SHBG	80	-0.008	0.049	-0.104	0.089	0.88		SHBG_Female_FreeT	DEPRES	mvEgger	SHBG	112	-0.016	0.044	-0.103	0.07	0.71		Male_FreeT_SHBG	DEPRES	mvEgger	Male_FreeT	210	-0.078	0.09	-0.255	0.1	0.39		Female_FreeT_SHBG	DEPRES	mvEgger	Female_FreeT	189	-0.02	0.082	-0.182	0.141	0.8
Male_FreeT	EMO	IVW	-	80	0.042	0.099	-0.152	0.237	0.67		Female_FreeT	EMO	IVW	-	112	0.069	0.093	-0.113	0.251	0.46		SHBG	EMO	IVW	-	210	-0.043	0.055	-0.151	0.065	0.43		SHBG	EMO	IVW	-	189	-0.079	0.066	-0.208	0.05	0.23
Male_FreeT	EMO	mvIVW	SHBG	80	0.051	0.102	-0.149	0.251	0.62		Female_FreeT	EMO	mvIVW	SHBG	112	0.043	0.12	-0.192	0.278	0.72		SHBG	EMO	mvIVW	Male_FreeT	210	-0.03	0.057	-0.141	0.082	0.6		SHBG	EMO	mvIVW	Female_FreeT	189	0.092	0.119	-0.141	0.325	0.44
SHBG_Male_FreeT	EMO	mvIVW	SHBG	80	0.038	0.105	-0.168	0.244	0.72		SHBG_Female_FreeT	EMO	mvIVW	SHBG	112	-0.039	0.114	-0.263	0.184	0.73		Male_FreeT_SHBG	EMO	mvIVW	Male_FreeT	210	0.227	0.246	-0.256	0.71	0.36		Female_FreeT_SHBG	EMO	mvIVW	Female_FreeT	189	0.372	0.215	-0.049	0.794	0.084
Male_FreeT	EMO	Egger	-	80	0.211	0.175	-0.132	0.553	0.23		Female_FreeT	EMO	Egger	-	112	0.141	0.181	-0.214	0.496	0.44		SHBG	EMO	Egger	-	210	-0.132	0.081	-0.291	0.027	0.1		SHBG	EMO	Egger	-	189	-0.049	0.098	-0.241	0.143	0.62
Male_FreeT	EMO	mvEgger	SHBG	80	0.245	0.183	-0.114	0.603	0.18		Female_FreeT	EMO	mvEgger	SHBG	112	0.114	0.199	-0.276	0.504	0.57		SHBG	EMO	mvEgger	Male_FreeT	210	-0.116	0.083	-0.28	0.047	0.16		SHBG	EMO	mvEgger	Female_FreeT	189	0.117	0.137	-0.152	0.387	0.39
SHBG_Male_FreeT	EMO	mvEgger	SHBG	80	0.066	0.107	-0.144	0.277	0.54		SHBG_Female_FreeT	EMO	mvEgger	SHBG	112	-0.037	0.114	-0.261	0.187	0.74		Male_FreeT_SHBG	EMO	mvEgger	Male_FreeT	210	0.201	0.246	-0.282	0.684	0.41		Female_FreeT_SHBG	EMO	mvEgger	Female_FreeT	189	0.37	0.216	-0.053	0.792	0.087
Male_FreeT	FINF	IVW	-	80	0.059	0.069	-0.076	0.195	0.39		Female_FreeT	FINF	IVW	-	112	0.066	0.063	-0.058	0.19	0.3		SHBG	FINF	IVW	-	210	-0.074	0.035	-0.143	-0.004	0.037		SHBG	FINF	IVW	-	189	-0.081	0.042	-0.165	0.002	0.055
Male_FreeT	FINF	mvIVW	SHBG	80	0.037	0.071	-0.102	0.176	0.6		Female_FreeT	FINF	mvIVW	SHBG	112	-0.03	0.081	-0.187	0.128	0.71		SHBG	FINF	mvIVW	Male_FreeT	210	-0.081	0.037	-0.153	-0.009	0.027		SHBG	FINF	mvIVW	Female_FreeT	189	-0.016	0.076	-0.165	0.133	0.83
SHBG_Male_FreeT	FINF	mvIVW	SHBG	80	-0.098	0.073	-0.24	0.045	0.18		SHBG_Female_FreeT	FINF	mvIVW	SHBG	112	-0.144	0.077	-0.295	0.006	0.061		Male_FreeT_SHBG	FINF	mvIVW	Male_FreeT	210	-0.122	0.161	-0.437	0.193	0.45		Female_FreeT_SHBG	FINF	mvIVW	Female_FreeT	189	0.142	0.137	-0.127	0.41	0.3
Male_FreeT	FINF	Egger	-	80	0.036	0.126	-0.212	0.283	0.78		Female_FreeT	FINF	Egger	-	112	0.145	0.123	-0.095	0.386	0.24		SHBG	FINF	Egger	-	210	-0.071	0.052	-0.174	0.031	0.17		SHBG	FINF	Egger	-	189	-0.111	0.064	-0.236	0.014	0.083
Male_FreeT	FINF	mvEgger	SHBG	80	-0.021	0.132	-0.279	0.237	0.87		Female_FreeT	FINF	mvEgger	SHBG	112	0.043	0.134	-0.219	0.305	0.75		SHBG	FINF	mvEgger	Male_FreeT	210	-0.081	0.054	-0.187	0.025	0.13		SHBG	FINF	mvEgger	Female_FreeT	189	-0.046	0.089	-0.219	0.128	0.61
SHBG_Male_FreeT	FINF	mvEgger	SHBG	80	-0.106	0.075	-0.253	0.041	0.16		SHBG_Female_FreeT	FINF	mvEgger	SHBG	112	-0.142	0.077	-0.293	0.009	0.066		Male_FreeT_SHBG	FINF	mvEgger	Male_FreeT	210	-0.122	0.162	-0.439	0.194	0.45		Female_FreeT_SHBG	FINF	mvEgger	Female_FreeT	189	0.144	0.137	-0.124	0.413	0.29
Male_FreeT	FOREA	IVW	-	80	-0.059	0.045	-0.147	0.029	0.19		Female_FreeT	FOREA	IVW	-	112	-0.098	0.042	-0.18	-0.017	0.018		SHBG	FOREA	IVW	-	210	0.083	0.026	0.033	0.134	0.0012		SHBG	FOREA	IVW	-	189	0.077	0.031	0.016	0.138	0.013
Male_FreeT	FOREA	mvIVW	SHBG	80	-0.044	0.046	-0.134	0.046	0.33		Female_FreeT	FOREA	mvIVW	SHBG	112	-0.1	0.053	-0.205	0.005	0.061		SHBG	FOREA	mvIVW	Male_FreeT	210	0.091	0.027	0.039	0.143	0.00063		SHBG	FOREA	mvIVW	Female_FreeT	189	0.031	0.056	-0.078	0.14	0.58
SHBG_Male_FreeT	FOREA	mvIVW	SHBG	80	0.069	0.049	-0.027	0.164	0.16		SHBG_Female_FreeT	FOREA	mvIVW	SHBG	112	-0.002	0.051	-0.102	0.097	0.96		Male_FreeT_SHBG	FOREA	mvIVW	Male_FreeT	210	0.125	0.116	-0.102	0.353	0.28		Female_FreeT_SHBG	FOREA	mvIVW	Female_FreeT	189	-0.101	0.1	-0.298	0.096	0.31
Male_FreeT	FOREA	Egger	-	80	-0.104	0.079	-0.259	0.052	0.19		Female_FreeT	FOREA	Egger	-	112	-0.13	0.08	-0.288	0.027	0.11		SHBG	FOREA	Egger	-	210	0.169	0.037	0.096	0.242	5.9e-06		SHBG	FOREA	Egger	-	189	0.113	0.047	0.022	0.204	0.015
Male_FreeT	FOREA	mvEgger	SHBG	80	-0.072	0.083	-0.234	0.089	0.38		Female_FreeT	FOREA	mvEgger	SHBG	112	-0.133	0.088	-0.305	0.04	0.13		SHBG	FOREA	mvEgger	Male_FreeT	210	0.18	0.038	0.106	0.255	2.3e-06		SHBG	FOREA	mvEgger	Female_FreeT	189	0.066	0.065	-0.061	0.193	0.31
SHBG_Male_FreeT	FOREA	mvEgger	SHBG	80	0.064	0.05	-0.033	0.162	0.2		SHBG_Female_FreeT	FOREA	mvEgger	SHBG	112	-0.003	0.051	-0.103	0.097	0.95		Male_FreeT_SHBG	FOREA	mvEgger	Male_FreeT	210	0.153	0.114	-0.071	0.376	0.18		Female_FreeT_SHBG	FOREA	mvEgger	Female_FreeT	189	-0.105	0.1	-0.301	0.092	0.3
Male_FreeT	HEADINJ	IVW	-	80	0.03	0.038	-0.045	0.104	0.44		Female_FreeT	HEADINJ	IVW	-	112	0.017	0.032	-0.045	0.08	0.59		SHBG	HEADINJ	IVW	-	210	-0.013	0.019	-0.05	0.024	0.49		SHBG	HEADINJ	IVW	-	189	-0.001	0.021	-0.043	0.041	0.96
Male_FreeT	HEADINJ	mvIVW	SHBG	80	0.026	0.039	-0.052	0.103	0.52		Female_FreeT	HEADINJ	mvIVW	SHBG	112	-0.002	0.041	-0.082	0.079	0.97		SHBG	HEADINJ	mvIVW	Male_FreeT	210	-0.007	0.019	-0.045	0.031	0.71		SHBG	HEADINJ	mvIVW	Female_FreeT	189	-0.014	0.038	-0.089	0.062	0.72
SHBG_Male_FreeT	HEADINJ	mvIVW	SHBG	80	-0.018	0.042	-0.102	0.065	0.66		SHBG_Female_FreeT	HEADINJ	mvIVW	SHBG	112	-0.029	0.039	-0.105	0.048	0.46		Male_FreeT_SHBG	HEADINJ	mvIVW	Male_FreeT	210	0.095	0.084	-0.071	0.26	0.26		Female_FreeT_SHBG	HEADINJ	mvIVW	Female_FreeT	189	-0.028	0.069	-0.164	0.108	0.69
Male_FreeT	HEADINJ	Egger	-	80	0.027	0.067	-0.104	0.158	0.69		Female_FreeT	HEADINJ	Egger	-	112	0.013	0.062	-0.108	0.135	0.83		SHBG	HEADINJ	Egger	-	210	-0.019	0.028	-0.073	0.035	0.49		SHBG	HEADINJ	Egger	-	189	-0.004	0.032	-0.067	0.059	0.89
Male_FreeT	HEADINJ	mvEgger	SHBG	80	0.018	0.07	-0.12	0.155	0.8		Female_FreeT	HEADINJ	mvEgger	SHBG	112	-0.007	0.068	-0.14	0.126	0.92		SHBG	HEADINJ	mvEgger	Male_FreeT	210	-0.012	0.028	-0.068	0.044	0.68		SHBG	HEADINJ	mvEgger	Female_FreeT	189	-0.017	0.045	-0.105	0.071	0.71
SHBG_Male_FreeT	HEADINJ	mvEgger	SHBG	80	-0.02	0.044	-0.105	0.066	0.65		SHBG_Female_FreeT	HEADINJ	mvEgger	SHBG	112	-0.029	0.039	-0.106	0.048	0.46		Male_FreeT_SHBG	HEADINJ	mvEgger	Male_FreeT	210	0.093	0.085	-0.073	0.26	0.27		Female_FreeT_SHBG	HEADINJ	mvEgger	Female_FreeT	189	-0.027	0.07	-0.164	0.109	0.69
Male_FreeT	HIRSUTISM	IVW	-	80	0.208	0.309	-0.398	0.814	0.5		Female_FreeT	HIRSUTISM	IVW	-	112	1.589	0.322	0.958	2.219	7.9e-07		SHBG	HIRSUTISM	IVW	-	210	-0.035	0.173	-0.374	0.304	0.84		SHBG	HIRSUTISM	IVW	-	189	0.103	0.218	-0.324	0.53	0.64
Male_FreeT	HIRSUTISM	mvIVW	SHBG	80	0.156	0.318	-0.467	0.78	0.62		Female_FreeT	HIRSUTISM	mvIVW	SHBG	112	1.998	0.411	1.191	2.804	1.2e-06		SHBG	HIRSUTISM	mvIVW	Male_FreeT	210	-0.064	0.179	-0.415	0.287	0.72		SHBG	HIRSUTISM	mvIVW	Female_FreeT	189	1.206	0.383	0.456	1.956	0.0016
SHBG_Male_FreeT	HIRSUTISM	mvIVW	SHBG	80	-0.235	0.336	-0.894	0.425	0.49		SHBG_Female_FreeT	HIRSUTISM	mvIVW	SHBG	112	0.618	0.391	-0.149	1.385	0.11		Male_FreeT_SHBG	HIRSUTISM	mvIVW	Male_FreeT	210	-0.494	0.779	-2.022	1.033	0.53		Female_FreeT_SHBG	HIRSUTISM	mvIVW	Female_FreeT	189	2.398	0.692	1.041	3.754	0.00053
Male_FreeT	HIRSUTISM	Egger	-	80	0.04	0.542	-1.023	1.102	0.94		Female_FreeT	HIRSUTISM	Egger	-	112	1.671	0.628	0.44	2.902	0.0078		SHBG	HIRSUTISM	Egger	-	210	0.198	0.255	-0.303	0.698	0.44		SHBG	HIRSUTISM	Egger	-	189	-0.166	0.325	-0.804	0.472	0.61
Male_FreeT	HIRSUTISM	mvEgger	SHBG	80	-0.091	0.567	-1.203	1.02	0.87		Female_FreeT	HIRSUTISM	mvEgger	SHBG	112	2.114	0.684	0.773	3.454	0.002		SHBG	HIRSUTISM	mvEgger	Male_FreeT	210	0.165	0.263	-0.35	0.68	0.53		SHBG	HIRSUTISM	mvEgger	Female_FreeT	189	0.922	0.443	0.055	1.79	0.037
SHBG_Male_FreeT	HIRSUTISM	mvEgger	SHBG	80	-0.271	0.343	-0.944	0.402	0.43		SHBG_Female_FreeT	HIRSUTISM	mvEgger	SHBG	112	0.621	0.393	-0.15	1.392	0.11		Male_FreeT_SHBG	HIRSUTISM	mvEgger	Male_FreeT	210	-0.425	0.781	-1.955	1.105	0.59		Female_FreeT_SHBG	HIRSUTISM	mvEgger	Female_FreeT	189	2.428	0.692	1.072	3.783	0.00045
Male_FreeT	HYPOTH	IVW	-	80	-0.061	0.054	-0.166	0.044	0.25		Female_FreeT	HYPOTH	IVW	-	112	-0.087	0.052	-0.19	0.015	0.095		SHBG	HYPOTH	IVW	-	210	-0.02	0.028	-0.075	0.034	0.46		SHBG	HYPOTH	IVW	-	189	-0.02	0.035	-0.089	0.05	0.58
Male_FreeT	HYPOTH	mvIVW	SHBG	80	-0.074	0.055	-0.182	0.034	0.18		Female_FreeT	HYPOTH	mvIVW	SHBG	112	-0.118	0.067	-0.25	0.014	0.08		SHBG	HYPOTH	mvIVW	Male_FreeT	210	-0.03	0.028	-0.086	0.025	0.29		SHBG	HYPOTH	mvIVW	Female_FreeT	189	-0.048	0.063	-0.173	0.076	0.45
SHBG_Male_FreeT	HYPOTH	mvIVW	SHBG	80	-0.055	0.058	-0.168	0.057	0.34		SHBG_Female_FreeT	HYPOTH	mvIVW	SHBG	112	-0.047	0.064	-0.173	0.08	0.47		Male_FreeT_SHBG	HYPOTH	mvIVW	Male_FreeT	210	-0.167	0.124	-0.411	0.076	0.18		Female_FreeT_SHBG	HYPOTH	mvIVW	Female_FreeT	189	-0.063	0.114	-0.286	0.161	0.58
Male_FreeT	HYPOTH	Egger	-	80	-0.066	0.096	-0.253	0.121	0.49		Female_FreeT	HYPOTH	Egger	-	112	-0.137	0.101	-0.336	0.062	0.18		SHBG	HYPOTH	Egger	-	210	0.009	0.041	-0.071	0.089	0.83		SHBG	HYPOTH	Egger	-	189	-0.057	0.053	-0.161	0.047	0.29
Male_FreeT	HYPOTH	mvEgger	SHBG	80	-0.096	0.1	-0.292	0.101	0.34		Female_FreeT	HYPOTH	mvEgger	SHBG	112	-0.17	0.111	-0.388	0.048	0.13		SHBG	HYPOTH	mvEgger	Male_FreeT	210	-0.004	0.042	-0.086	0.078	0.93		SHBG	HYPOTH	mvEgger	Female_FreeT	189	-0.083	0.074	-0.228	0.062	0.26
SHBG_Male_FreeT	HYPOTH	mvEgger	SHBG	80	-0.059	0.059	-0.175	0.057	0.32		SHBG_Female_FreeT	HYPOTH	mvEgger	SHBG	112	-0.048	0.065	-0.175	0.079	0.46		Male_FreeT_SHBG	HYPOTH	mvEgger	Male_FreeT	210	-0.159	0.125	-0.404	0.085	0.2		Female_FreeT_SHBG	HYPOTH	mvEgger	Female_FreeT	189	-0.059	0.114	-0.283	0.165	0.61
Male_FreeT	IRREGMENS	IVW	-	80	0.141	0.064	0.017	0.266	0.026		Female_FreeT	IRREGMENS	IVW	-	112	0.012	0.056	-0.097	0.122	0.83		SHBG	IRREGMENS	IVW	-	210	-0.072	0.027	-0.125	-0.019	0.0074		SHBG	IRREGMENS	IVW	-	189	-0.087	0.032	-0.149	-0.024	0.0066
Male_FreeT	IRREGMENS	mvIVW	SHBG	80	0.119	0.065	-0.008	0.247	0.067		Female_FreeT	IRREGMENS	mvIVW	SHBG	112	-0.092	0.07	-0.23	0.047	0.19		SHBG	IRREGMENS	mvIVW	Male_FreeT	210	-0.08	0.028	-0.134	-0.025	0.0043		SHBG	IRREGMENS	mvIVW	Female_FreeT	189	-0.118	0.057	-0.23	-0.005	0.041
SHBG_Male_FreeT	IRREGMENS	mvIVW	SHBG	80	-0.095	0.066	-0.225	0.034	0.15		SHBG_Female_FreeT	IRREGMENS	mvIVW	SHBG	112	-0.158	0.067	-0.29	-0.025	0.019		Male_FreeT_SHBG	IRREGMENS	mvIVW	Male_FreeT	210	-0.126	0.122	-0.365	0.113	0.3		Female_FreeT_SHBG	IRREGMENS	mvIVW	Female_FreeT	189	-0.067	0.104	-0.27	0.136	0.52
Male_FreeT	IRREGMENS	Egger	-	80	0.045	0.115	-0.18	0.27	0.7		Female_FreeT	IRREGMENS	Egger	-	112	0.098	0.108	-0.115	0.31	0.37		SHBG	IRREGMENS	Egger	-	210	-0.074	0.04	-0.153	0.004	0.064		SHBG	IRREGMENS	Egger	-	189	-0.131	0.048	-0.224	-0.037	0.0061
Male_FreeT	IRREGMENS	mvEgger	SHBG	80	-0.018	0.119	-0.251	0.216	0.88		Female_FreeT	IRREGMENS	mvEgger	SHBG	112	-0.014	0.117	-0.243	0.215	0.91		SHBG	IRREGMENS	mvEgger	Male_FreeT	210	-0.084	0.041	-0.165	-0.004	0.041		SHBG	IRREGMENS	mvEgger	Female_FreeT	189	-0.159	0.067	-0.29	-0.028	0.017
SHBG_Male_FreeT	IRREGMENS	mvEgger	SHBG	80	-0.115	0.067	-0.247	0.017	0.087		SHBG_Female_FreeT	IRREGMENS	mvEgger	SHBG	112	-0.155	0.068	-0.288	-0.023	0.022		Male_FreeT_SHBG	IRREGMENS	mvEgger	Male_FreeT	210	-0.128	0.123	-0.368	0.113	0.3		Female_FreeT_SHBG	IRREGMENS	mvEgger	Female_FreeT	189	-0.063	0.104	-0.266	0.14	0.54
Male_FreeT	LEIOMYOMA	IVW	-	80	0.107	0.065	-0.02	0.235	0.099		Female_FreeT	LEIOMYOMA	IVW	-	112	-0.048	0.054	-0.154	0.057	0.37		SHBG	LEIOMYOMA	IVW	-	210	-0.033	0.029	-0.09	0.025	0.26		SHBG	LEIOMYOMA	IVW	-	189	-0.062	0.036	-0.133	0.01	0.09
Male_FreeT	LEIOMYOMA	mvIVW	SHBG	80	0.098	0.067	-0.034	0.229	0.15		Female_FreeT	LEIOMYOMA	mvIVW	SHBG	112	-0.063	0.07	-0.199	0.074	0.37		SHBG	LEIOMYOMA	mvIVW	Male_FreeT	210	-0.02	0.03	-0.079	0.039	0.5		SHBG	LEIOMYOMA	mvIVW	Female_FreeT	189	-0.097	0.065	-0.225	0.031	0.14
SHBG_Male_FreeT	LEIOMYOMA	mvIVW	SHBG	80	-0.042	0.068	-0.176	0.092	0.54		SHBG_Female_FreeT	LEIOMYOMA	mvIVW	SHBG	112	-0.022	0.067	-0.153	0.109	0.74		Male_FreeT_SHBG	LEIOMYOMA	mvIVW	Male_FreeT	210	0.212	0.132	-0.047	0.47	0.11		Female_FreeT_SHBG	LEIOMYOMA	mvIVW	Female_FreeT	189	-0.076	0.118	-0.307	0.154	0.52
Male_FreeT	LEIOMYOMA	Egger	-	80	0.115	0.118	-0.117	0.347	0.33		Female_FreeT	LEIOMYOMA	Egger	-	112	0.054	0.104	-0.151	0.258	0.61		SHBG	LEIOMYOMA	Egger	-	210	0.029	0.043	-0.055	0.114	0.49		SHBG	LEIOMYOMA	Egger	-	189	-0.051	0.055	-0.158	0.055	0.35
Male_FreeT	LEIOMYOMA	mvEgger	SHBG	80	0.092	0.125	-0.152	0.336	0.46		Female_FreeT	LEIOMYOMA	mvEgger	SHBG	112	0.04	0.115	-0.185	0.265	0.73		SHBG	LEIOMYOMA	mvEgger	Male_FreeT	210	0.048	0.044	-0.039	0.134	0.28		SHBG	LEIOMYOMA	mvEgger	Female_FreeT	189	-0.086	0.076	-0.235	0.063	0.26
SHBG_Male_FreeT	LEIOMYOMA	mvEgger	SHBG	80	-0.043	0.071	-0.181	0.095	0.54		SHBG_Female_FreeT	LEIOMYOMA	mvEgger	SHBG	112	-0.019	0.067	-0.15	0.112	0.78		Male_FreeT_SHBG	LEIOMYOMA	mvEgger	Male_FreeT	210	0.233	0.131	-0.024	0.49	0.076		Female_FreeT_SHBG	LEIOMYOMA	mvEgger	Female_FreeT	189	-0.077	0.118	-0.309	0.154	0.51
Male_FreeT	MINF	IVW	-	80	0.073	0.17	-0.261	0.406	0.67		Female_FreeT	MINF	IVW	-	112	-0.031	0.177	-0.379	0.316	0.86		SHBG	MINF	IVW	-	210	0.012	0.098	-0.179	0.203	0.9		SHBG	MINF	IVW	-	189	0.106	0.119	-0.127	0.34	0.37
Male_FreeT	MINF	mvIVW	SHBG	80	0.05	0.175	-0.293	0.394	0.77		Female_FreeT	MINF	mvIVW	SHBG	112	-0.141	0.228	-0.588	0.305	0.53		SHBG	MINF	mvIVW	Male_FreeT	210	0.018	0.101	-0.18	0.216	0.86		SHBG	MINF	mvIVW	Female_FreeT	189	-0.08	0.214	-0.5	0.339	0.71
SHBG_Male_FreeT	MINF	mvIVW	SHBG	80	-0.103	0.189	-0.475	0.268	0.59		SHBG_Female_FreeT	MINF	mvIVW	SHBG	112	-0.167	0.216	-0.59	0.256	0.44		Male_FreeT_SHBG	MINF	mvIVW	Male_FreeT	210	0.107	0.436	-0.748	0.962	0.81		Female_FreeT_SHBG	MINF	mvIVW	Female_FreeT	189	-0.405	0.387	-1.164	0.354	0.3
Male_FreeT	MINF	Egger	-	80	0.112	0.288	-0.452	0.676	0.7		Female_FreeT	MINF	Egger	-	112	-0.367	0.343	-1.039	0.305	0.28		SHBG	MINF	Egger	-	210	-0.003	0.144	-0.286	0.28	0.98		SHBG	MINF	Egger	-	189	-0.031	0.175	-0.375	0.313	0.86
Male_FreeT	MINF	mvEgger	SHBG	80	0.067	0.3	-0.521	0.655	0.82		Female_FreeT	MINF	mvEgger	SHBG	112	-0.484	0.374	-1.216	0.248	0.2		SHBG	MINF	mvEgger	Male_FreeT	210	0.005	0.148	-0.286	0.295	0.97		SHBG	MINF	mvEgger	Female_FreeT	189	-0.207	0.247	-0.69	0.277	0.4
SHBG_Male_FreeT	MINF	mvEgger	SHBG	80	-0.101	0.193	-0.479	0.277	0.6		SHBG_Female_FreeT	MINF	mvEgger	SHBG	112	-0.171	0.216	-0.594	0.252	0.43		Male_FreeT_SHBG	MINF	mvEgger	Male_FreeT	210	0.103	0.438	-0.756	0.962	0.81		Female_FreeT_SHBG	MINF	mvEgger	Female_FreeT	189	-0.392	0.387	-1.151	0.367	0.31
Male_FreeT	MS	IVW	-	80	-0.008	0.156	-0.315	0.298	0.96		Female_FreeT	MS	IVW	-	112	-0.075	0.146	-0.362	0.211	0.61		SHBG	MS	IVW	-	210	-0.05	0.089	-0.225	0.125	0.58		SHBG	MS	IVW	-	189	0.008	0.095	-0.179	0.195	0.94
Male_FreeT	MS	mvIVW	SHBG	80	0.037	0.16	-0.277	0.351	0.82		Female_FreeT	MS	mvIVW	SHBG	112	0.003	0.189	-0.367	0.373	0.99		SHBG	MS	mvIVW	Male_FreeT	210	-0.069	0.093	-0.251	0.112	0.46		SHBG	MS	mvIVW	Female_FreeT	189	-0.034	0.173	-0.373	0.305	0.85
SHBG_Male_FreeT	MS	mvIVW	SHBG	80	0.204	0.168	-0.124	0.532	0.22		SHBG_Female_FreeT	MS	mvIVW	SHBG	112	0.118	0.18	-0.235	0.471	0.51		Male_FreeT_SHBG	MS	mvIVW	Male_FreeT	210	-0.322	0.403	-1.111	0.467	0.42		Female_FreeT_SHBG	MS	mvIVW	Female_FreeT	189	-0.09	0.313	-0.703	0.524	0.77
Male_FreeT	MS	Egger	-	80	-0.202	0.278	-0.747	0.342	0.47		Female_FreeT	MS	Egger	-	112	-0.187	0.285	-0.746	0.373	0.51		SHBG	MS	Egger	-	210	-0.177	0.132	-0.436	0.082	0.18		SHBG	MS	Egger	-	189	0.117	0.143	-0.163	0.397	0.41
Male_FreeT	MS	mvEgger	SHBG	80	-0.111	0.291	-0.68	0.459	0.7		Female_FreeT	MS	mvEgger	SHBG	112	-0.104	0.314	-0.72	0.512	0.74		SHBG	MS	mvEgger	Male_FreeT	210	-0.205	0.136	-0.471	0.061	0.13		SHBG	MS	mvEgger	Female_FreeT	189	0.071	0.201	-0.322	0.465	0.72
SHBG_Male_FreeT	MS	mvEgger	SHBG	80	0.183	0.172	-0.154	0.519	0.29		SHBG_Female_FreeT	MS	mvEgger	SHBG	112	0.115	0.181	-0.24	0.469	0.53		Male_FreeT_SHBG	MS	mvEgger	Male_FreeT	210	-0.364	0.403	-1.154	0.426	0.37		Female_FreeT_SHBG	MS	mvEgger	Female_FreeT	189	-0.101	0.313	-0.715	0.513	0.75
Male_FreeT	OBE	IVW	-	80	-0.049	0.062	-0.171	0.073	0.43		Female_FreeT	OBE	IVW	-	112	-0.104	0.06	-0.222	0.015	0.086		SHBG	OBE	IVW	-	210	0.009	0.034	-0.058	0.075	0.8		SHBG	OBE	IVW	-	189	0.073	0.043	-0.01	0.157	0.086
Male_FreeT	OBE	mvIVW	SHBG	80	-0.065	0.064	-0.19	0.06	0.31		Female_FreeT	OBE	mvIVW	SHBG	112	-0.079	0.078	-0.232	0.074	0.31		SHBG	OBE	mvIVW	Male_FreeT	210	0.003	0.035	-0.066	0.072	0.93		SHBG	OBE	mvIVW	Female_FreeT	189	0.079	0.077	-0.071	0.23	0.3
SHBG_Male_FreeT	OBE	mvIVW	SHBG	80	-0.07	0.067	-0.202	0.061	0.3		SHBG_Female_FreeT	OBE	mvIVW	SHBG	112	0.037	0.074	-0.108	0.183	0.62		Male_FreeT_SHBG	OBE	mvIVW	Male_FreeT	210	-0.095	0.153	-0.395	0.205	0.53		Female_FreeT_SHBG	OBE	mvIVW	Female_FreeT	189	0.014	0.139	-0.258	0.286	0.92
Male_FreeT	OBE	Egger	-	80	0.031	0.109	-0.184	0.245	0.78		Female_FreeT	OBE	Egger	-	112	-0.135	0.118	-0.366	0.096	0.25		SHBG	OBE	Egger	-	210	-0.017	0.05	-0.115	0.082	0.74		SHBG	OBE	Egger	-	189	0.003	0.063	-0.121	0.127	0.96
Male_FreeT	OBE	mvEgger	SHBG	80	0.001	0.115	-0.224	0.225	1		Female_FreeT	OBE	mvEgger	SHBG	112	-0.109	0.129	-0.363	0.144	0.4		SHBG	OBE	mvEgger	Male_FreeT	210	-0.025	0.052	-0.126	0.076	0.63		SHBG	OBE	mvEgger	Female_FreeT	189	0.012	0.089	-0.162	0.186	0.89
SHBG_Male_FreeT	OBE	mvEgger	SHBG	80	-0.061	0.069	-0.195	0.074	0.38		SHBG_Female_FreeT	OBE	mvEgger	SHBG	112	0.036	0.075	-0.11	0.183	0.63		Male_FreeT_SHBG	OBE	mvEgger	Male_FreeT	210	-0.104	0.154	-0.405	0.198	0.5		Female_FreeT_SHBG	OBE	mvEgger	Female_FreeT	189	0.021	0.138	-0.251	0.292	0.88
Male_FreeT	OSTEOP	IVW	-	80	-0.1	0.097	-0.29	0.091	0.3		Female_FreeT	OSTEOP	IVW	-	112	-0.206	0.091	-0.385	-0.027	0.024		SHBG	OSTEOP	IVW	-	210	0.149	0.047	0.058	0.24	0.0014		SHBG	OSTEOP	IVW	-	189	0.175	0.062	0.052	0.297	0.0051
Male_FreeT	OSTEOP	mvIVW	SHBG	80	-0.113	0.1	-0.309	0.084	0.26		Female_FreeT	OSTEOP	mvIVW	SHBG	112	-0.166	0.118	-0.397	0.065	0.16		SHBG	OSTEOP	mvIVW	Male_FreeT	210	0.14	0.048	0.045	0.234	0.0038		SHBG	OSTEOP	mvIVW	Female_FreeT	189	0.04	0.111	-0.178	0.258	0.72
SHBG_Male_FreeT	OSTEOP	mvIVW	SHBG	80	-0.059	0.104	-0.263	0.146	0.57		SHBG_Female_FreeT	OSTEOP	mvIVW	SHBG	112	0.06	0.113	-0.16	0.281	0.59		Male_FreeT_SHBG	OSTEOP	mvIVW	Male_FreeT	210	-0.157	0.21	-0.569	0.256	0.46		Female_FreeT_SHBG	OSTEOP	mvIVW	Female_FreeT	189	-0.292	0.2	-0.685	0.101	0.14
Male_FreeT	OSTEOP	Egger	-	80	-0.229	0.172	-0.567	0.109	0.18		Female_FreeT	OSTEOP	Egger	-	112	-0.241	0.177	-0.588	0.107	0.17		SHBG	OSTEOP	Egger	-	210	0.219	0.069	0.084	0.353	0.0015		SHBG	OSTEOP	Egger	-	189	0.036	0.092	-0.145	0.218	0.69
Male_FreeT	OSTEOP	mvEgger	SHBG	80	-0.27	0.181	-0.625	0.085	0.14		Female_FreeT	OSTEOP	mvEgger	SHBG	112	-0.199	0.195	-0.581	0.183	0.31		SHBG	OSTEOP	mvEgger	Male_FreeT	210	0.208	0.071	0.07	0.347	0.0032		SHBG	OSTEOP	mvEgger	Female_FreeT	189	-0.089	0.128	-0.34	0.163	0.49
SHBG_Male_FreeT	OSTEOP	mvEgger	SHBG	80	-0.081	0.107	-0.291	0.128	0.44		SHBG_Female_FreeT	OSTEOP	mvEgger	SHBG	112	0.059	0.113	-0.162	0.281	0.6		Male_FreeT_SHBG	OSTEOP	mvEgger	Male_FreeT	210	-0.136	0.211	-0.549	0.277	0.52		Female_FreeT_SHBG	OSTEOP	mvEgger	Female_FreeT	189	-0.279	0.199	-0.669	0.111	0.16
Male_FreeT	OVARYCYST	IVW	-	80	0.046	0.076	-0.103	0.196	0.54		Female_FreeT	OVARYCYST	IVW	-	112	-0.048	0.058	-0.162	0.066	0.41		SHBG	OVARYCYST	IVW	-	210	-0.023	0.031	-0.084	0.037	0.45		SHBG	OVARYCYST	IVW	-	189	0.01	0.035	-0.058	0.078	0.77
Male_FreeT	OVARYCYST	mvIVW	SHBG	80	0.071	0.078	-0.082	0.224	0.37		Female_FreeT	OVARYCYST	mvIVW	SHBG	112	-0.084	0.075	-0.231	0.063	0.27		SHBG	OVARYCYST	mvIVW	Male_FreeT	210	-0.03	0.032	-0.093	0.033	0.35		SHBG	OVARYCYST	mvIVW	Female_FreeT	189	0.021	0.062	-0.101	0.143	0.74
SHBG_Male_FreeT	OVARYCYST	mvIVW	SHBG	80	0.11	0.081	-0.049	0.27	0.18		SHBG_Female_FreeT	OVARYCYST	mvIVW	SHBG	112	-0.054	0.072	-0.195	0.087	0.45		Male_FreeT_SHBG	OVARYCYST	mvIVW	Male_FreeT	210	-0.109	0.141	-0.385	0.166	0.44		Female_FreeT_SHBG	OVARYCYST	mvIVW	Female_FreeT	189	0.023	0.112	-0.196	0.242	0.84
Male_FreeT	OVARYCYST	Egger	-	80	-0.111	0.137	-0.38	0.159	0.42		Female_FreeT	OVARYCYST	Egger	-	112	0.119	0.112	-0.099	0.338	0.28		SHBG	OVARYCYST	Egger	-	210	-0.006	0.046	-0.096	0.083	0.89		SHBG	OVARYCYST	Egger	-	189	0.074	0.052	-0.029	0.177	0.16
Male_FreeT	OVARYCYST	mvEgger	SHBG	80	-0.064	0.144	-0.346	0.218	0.66		Female_FreeT	OVARYCYST	mvEgger	SHBG	112	0.084	0.123	-0.157	0.325	0.49		SHBG	OVARYCYST	mvEgger	Male_FreeT	210	-0.014	0.047	-0.107	0.078	0.76		SHBG	OVARYCYST	mvEgger	Female_FreeT	189	0.082	0.073	-0.06	0.224	0.26
SHBG_Male_FreeT	OVARYCYST	mvEgger	SHBG	80	0.091	0.083	-0.072	0.254	0.27		SHBG_Female_FreeT	OVARYCYST	mvEgger	SHBG	112	-0.049	0.071	-0.188	0.091	0.49		Male_FreeT_SHBG	OVARYCYST	mvEgger	Male_FreeT	210	-0.104	0.141	-0.381	0.173	0.46		Female_FreeT_SHBG	OVARYCYST	mvEgger	Female_FreeT	189	0.017	0.111	-0.201	0.236	0.88
Male_FreeT	PARKI	IVW	-	80	0.006	0.11	-0.21	0.222	0.96		Female_FreeT	PARKI	IVW	-	112	0.062	0.098	-0.13	0.254	0.53		SHBG	PARKI	IVW	-	210	-0.015	0.056	-0.125	0.095	0.79		SHBG	PARKI	IVW	-	189	-0.049	0.07	-0.187	0.088	0.48
Male_FreeT	PARKI	mvIVW	SHBG	80	0.011	0.114	-0.213	0.234	0.92		Female_FreeT	PARKI	mvIVW	SHBG	112	0.102	0.126	-0.144	0.348	0.42		SHBG	PARKI	mvIVW	Male_FreeT	210	-0.034	0.058	-0.147	0.079	0.56		SHBG	PARKI	mvIVW	Female_FreeT	189	0.017	0.125	-0.228	0.263	0.89
SHBG_Male_FreeT	PARKI	mvIVW	SHBG	80	0.023	0.123	-0.219	0.265	0.85		SHBG_Female_FreeT	PARKI	mvIVW	SHBG	112	0.061	0.12	-0.174	0.296	0.61		Male_FreeT_SHBG	PARKI	mvIVW	Male_FreeT	210	-0.325	0.251	-0.817	0.167	0.2		Female_FreeT_SHBG	PARKI	mvIVW	Female_FreeT	189	0.146	0.226	-0.296	0.588	0.52
Male_FreeT	PARKI	Egger	-	80	0.076	0.192	-0.3	0.452	0.69		Female_FreeT	PARKI	Egger	-	112	-0.028	0.19	-0.401	0.344	0.88		SHBG	PARKI	Egger	-	210	0.05	0.083	-0.112	0.212	0.54		SHBG	PARKI	Egger	-	189	0.045	0.105	-0.16	0.25	0.67
Male_FreeT	PARKI	mvEgger	SHBG	80	0.092	0.201	-0.303	0.486	0.65		Female_FreeT	PARKI	mvEgger	SHBG	112	0.013	0.207	-0.393	0.419	0.95		SHBG	PARKI	mvEgger	Male_FreeT	210	0.027	0.085	-0.139	0.193	0.75		SHBG	PARKI	mvEgger	Female_FreeT	189	0.106	0.145	-0.179	0.391	0.47
SHBG_Male_FreeT	PARKI	mvEgger	SHBG	80	0.035	0.126	-0.213	0.282	0.78		SHBG_Female_FreeT	PARKI	mvEgger	SHBG	112	0.06	0.12	-0.176	0.295	0.62		Male_FreeT_SHBG	PARKI	mvEgger	Male_FreeT	210	-0.308	0.252	-0.801	0.186	0.22		Female_FreeT_SHBG	PARKI	mvEgger	Female_FreeT	189	0.136	0.225	-0.306	0.578	0.55
Male_FreeT	PCOS	IVW	-	80	-0.274	0.202	-0.67	0.121	0.17		Female_FreeT	PCOS	IVW	-	112	0.427	0.201	0.034	0.821	0.033		SHBG	PCOS	IVW	-	210	-0.148	0.1	-0.343	0.048	0.14		SHBG	PCOS	IVW	-	189	-0.188	0.135	-0.453	0.077	0.16
Male_FreeT	PCOS	mvIVW	SHBG	80	-0.23	0.208	-0.637	0.177	0.27		Female_FreeT	PCOS	mvIVW	SHBG	112	0.506	0.26	-0.004	1.016	0.052		SHBG	PCOS	mvIVW	Male_FreeT	210	-0.203	0.102	-0.404	-0.002	0.048		SHBG	PCOS	mvIVW	Female_FreeT	189	0.185	0.242	-0.289	0.66	0.44
SHBG_Male_FreeT	PCOS	mvIVW	SHBG	80	0.197	0.215	-0.224	0.619	0.36		SHBG_Female_FreeT	PCOS	mvIVW	SHBG	112	0.119	0.248	-0.367	0.605	0.63		Male_FreeT_SHBG	PCOS	mvIVW	Male_FreeT	210	-0.932	0.448	-1.809	-0.055	0.037		Female_FreeT_SHBG	PCOS	mvIVW	Female_FreeT	189	0.811	0.437	-0.046	1.667	0.064
Male_FreeT	PCOS	Egger	-	80	0.198	0.362	-0.511	0.907	0.58		Female_FreeT	PCOS	Egger	-	112	-0.023	0.389	-0.786	0.739	0.95		SHBG	PCOS	Egger	-	210	-0.04	0.148	-0.329	0.249	0.79		SHBG	PCOS	Egger	-	189	0.246	0.2	-0.146	0.638	0.22
Male_FreeT	PCOS	mvEgger	SHBG	80	0.345	0.378	-0.396	1.085	0.36		Female_FreeT	PCOS	mvEgger	SHBG	112	0.051	0.43	-0.792	0.895	0.9		SHBG	PCOS	mvEgger	Male_FreeT	210	-0.11	0.151	-0.405	0.185	0.46		SHBG	PCOS	mvEgger	Female_FreeT	189	0.592	0.277	0.049	1.134	0.033
SHBG_Male_FreeT	PCOS	mvEgger	SHBG	80	0.281	0.217	-0.144	0.706	0.2		SHBG_Female_FreeT	PCOS	mvEgger	SHBG	112	0.102	0.247	-0.383	0.587	0.68		Male_FreeT_SHBG	PCOS	mvEgger	Male_FreeT	210	-0.903	0.449	-1.783	-0.022	0.044		Female_FreeT_SHBG	PCOS	mvEgger	Female_FreeT	189	0.769	0.429	-0.071	1.61	0.073
Male_FreeT	PERSOBEH	IVW	-	80	0.061	0.065	-0.068	0.189	0.35		Female_FreeT	PERSOBEH	IVW	-	112	0.048	0.064	-0.078	0.173	0.46		SHBG	PERSOBEH	IVW	-	210	-0.041	0.035	-0.109	0.027	0.23		SHBG	PERSOBEH	IVW	-	189	0.006	0.042	-0.076	0.087	0.89
Male_FreeT	PERSOBEH	mvIVW	SHBG	80	0.089	0.066	-0.041	0.219	0.18		Female_FreeT	PERSOBEH	mvIVW	SHBG	112	0.003	0.082	-0.158	0.165	0.97		SHBG	PERSOBEH	mvIVW	Male_FreeT	210	-0.031	0.036	-0.101	0.039	0.38		SHBG	PERSOBEH	mvIVW	Female_FreeT	189	0.07	0.075	-0.077	0.217	0.35
SHBG_Male_FreeT	PERSOBEH	mvIVW	SHBG	80	0.126	0.07	-0.01	0.262	0.07		SHBG_Female_FreeT	PERSOBEH	mvIVW	SHBG	112	-0.067	0.079	-0.221	0.086	0.39		Male_FreeT_SHBG	PERSOBEH	mvIVW	Male_FreeT	210	0.166	0.155	-0.138	0.47	0.28		Female_FreeT_SHBG	PERSOBEH	mvIVW	Female_FreeT	189	0.141	0.136	-0.125	0.407	0.3
Male_FreeT	PERSOBEH	Egger	-	80	0.203	0.113	-0.019	0.425	0.073		Female_FreeT	PERSOBEH	Egger	-	112	0.056	0.125	-0.189	0.301	0.66		SHBG	PERSOBEH	Egger	-	210	-0.056	0.051	-0.156	0.044	0.27		SHBG	PERSOBEH	Egger	-	189	0.047	0.062	-0.074	0.169	0.45
Male_FreeT	PERSOBEH	mvEgger	SHBG	80	0.278	0.117	0.049	0.508	0.017		Female_FreeT	PERSOBEH	mvEgger	SHBG	112	0.008	0.137	-0.26	0.277	0.95		SHBG	PERSOBEH	mvEgger	Male_FreeT	210	-0.044	0.052	-0.147	0.059	0.41		SHBG	PERSOBEH	mvEgger	Female_FreeT	189	0.108	0.087	-0.062	0.279	0.21
SHBG_Male_FreeT	PERSOBEH	mvEgger	SHBG	80	0.153	0.07	0.016	0.291	0.029		SHBG_Female_FreeT	PERSOBEH	mvEgger	SHBG	112	-0.067	0.079	-0.222	0.087	0.39		Male_FreeT_SHBG	PERSOBEH	mvEgger	Male_FreeT	210	0.163	0.156	-0.143	0.468	0.3		Female_FreeT_SHBG	PERSOBEH	mvEgger	Female_FreeT	189	0.137	0.136	-0.13	0.403	0.31
Male_FreeT	PMB	IVW	-	80	0.101	0.083	-0.061	0.263	0.22		Female_FreeT	PMB	IVW	-	112	0.271	0.071	0.131	0.411	0.00014		SHBG	PMB	IVW	-	210	-0.093	0.036	-0.164	-0.023	0.0092		SHBG	PMB	IVW	-	189	-0.05	0.045	-0.139	0.038	0.26
Male_FreeT	PMB	mvIVW	SHBG	80	0.063	0.084	-0.101	0.226	0.45		Female_FreeT	PMB	mvIVW	SHBG	112	0.358	0.091	0.179	0.538	8.9e-05		SHBG	PMB	mvIVW	Male_FreeT	210	-0.106	0.037	-0.179	-0.033	0.0042		SHBG	PMB	mvIVW	Female_FreeT	189	0.247	0.079	0.092	0.401	0.0018
SHBG_Male_FreeT	PMB	mvIVW	SHBG	80	-0.169	0.086	-0.337	-0.001	0.048		SHBG_Female_FreeT	PMB	mvIVW	SHBG	112	0.132	0.087	-0.039	0.303	0.13		Male_FreeT_SHBG	PMB	mvIVW	Male_FreeT	210	-0.213	0.162	-0.531	0.104	0.19		Female_FreeT_SHBG	PMB	mvIVW	Female_FreeT	189	0.645	0.142	0.365	0.924	6e-06
Male_FreeT	PMB	Egger	-	80	0.114	0.15	-0.181	0.409	0.45		Female_FreeT	PMB	Egger	-	112	0.507	0.137	0.24	0.775	2e-04		SHBG	PMB	Egger	-	210	-0.063	0.053	-0.168	0.041	0.23		SHBG	PMB	Egger	-	189	-0.087	0.068	-0.219	0.046	0.2
Male_FreeT	PMB	mvEgger	SHBG	80	0.021	0.155	-0.283	0.324	0.89		Female_FreeT	PMB	mvEgger	SHBG	112	0.609	0.149	0.316	0.901	4.5e-05		SHBG	PMB	mvEgger	Male_FreeT	210	-0.079	0.055	-0.186	0.028	0.15		SHBG	PMB	mvEgger	Female_FreeT	189	0.205	0.092	0.025	0.384	0.025
SHBG_Male_FreeT	PMB	mvEgger	SHBG	80	-0.175	0.088	-0.348	-0.002	0.047		SHBG_Female_FreeT	PMB	mvEgger	SHBG	112	0.14	0.086	-0.029	0.309	0.1		Male_FreeT_SHBG	PMB	mvEgger	Male_FreeT	210	-0.205	0.163	-0.524	0.114	0.21		Female_FreeT_SHBG	PMB	mvEgger	Female_FreeT	189	0.649	0.142	0.37	0.928	5.3e-06
Male_FreeT	PROST	IVW	-	80	0.145	0.075	-0.002	0.291	0.053		Female_FreeT	PROST	IVW	-	112	0.052	0.066	-0.077	0.181	0.43		SHBG	PROST	IVW	-	210	-0.063	0.043	-0.147	0.02	0.14		SHBG	PROST	IVW	-	189	-0.019	0.048	-0.114	0.075	0.69
Male_FreeT	PROST	mvIVW	SHBG	80	0.135	0.077	-0.016	0.287	0.08		Female_FreeT	PROST	mvIVW	SHBG	112	0.059	0.085	-0.107	0.225	0.49		SHBG	PROST	mvIVW	Male_FreeT	210	-0.067	0.044	-0.153	0.02	0.13		SHBG	PROST	mvIVW	Female_FreeT	189	0.048	0.086	-0.121	0.218	0.58
SHBG_Male_FreeT	PROST	mvIVW	SHBG	80	-0.047	0.088	-0.221	0.126	0.59		SHBG_Female_FreeT	PROST	mvIVW	SHBG	112	0.01	0.08	-0.147	0.168	0.9		Male_FreeT_SHBG	PROST	mvIVW	Male_FreeT	210	-0.06	0.192	-0.435	0.315	0.75		Female_FreeT_SHBG	PROST	mvIVW	Female_FreeT	189	0.148	0.156	-0.158	0.454	0.34
Male_FreeT	PROST	Egger	-	80	0.319	0.125	0.073	0.564	0.011		Female_FreeT	PROST	Egger	-	112	-0.101	0.127	-0.351	0.148	0.43		SHBG	PROST	Egger	-	210	-0.049	0.063	-0.172	0.075	0.44		SHBG	PROST	Egger	-	189	0.006	0.073	-0.137	0.149	0.93
Male_FreeT	PROST	mvEgger	SHBG	80	0.31	0.131	0.052	0.567	0.018		Female_FreeT	PROST	mvEgger	SHBG	112	-0.096	0.139	-0.368	0.177	0.49		SHBG	PROST	mvEgger	Male_FreeT	210	-0.053	0.065	-0.18	0.074	0.41		SHBG	PROST	mvEgger	Female_FreeT	189	0.071	0.101	-0.127	0.269	0.48
SHBG_Male_FreeT	PROST	mvEgger	SHBG	80	-0.022	0.089	-0.196	0.153	0.81		SHBG_Female_FreeT	PROST	mvEgger	SHBG	112	0.008	0.08	-0.149	0.165	0.92		Male_FreeT_SHBG	PROST	mvEgger	Male_FreeT	210	-0.056	0.192	-0.433	0.321	0.77		Female_FreeT_SHBG	PROST	mvEgger	Female_FreeT	189	0.145	0.157	-0.162	0.452	0.35
Male_FreeT	RA	IVW	-	80	-0.103	0.08	-0.259	0.053	0.2		Female_FreeT	RA	IVW	-	112	-0.202	0.075	-0.35	-0.055	0.0071		SHBG	RA	IVW	-	210	0.053	0.048	-0.04	0.146	0.27		SHBG	RA	IVW	-	189	0.098	0.064	-0.027	0.223	0.13
Male_FreeT	RA	mvIVW	SHBG	80	-0.084	0.082	-0.245	0.077	0.3		Female_FreeT	RA	mvIVW	SHBG	112	-0.256	0.096	-0.445	-0.067	0.008		SHBG	RA	mvIVW	Male_FreeT	210	0.05	0.049	-0.047	0.147	0.31		SHBG	RA	mvIVW	Female_FreeT	189	-0.106	0.113	-0.327	0.114	0.35
SHBG_Male_FreeT	RA	mvIVW	SHBG	80	0.084	0.086	-0.084	0.253	0.33		SHBG_Female_FreeT	RA	mvIVW	SHBG	112	-0.082	0.092	-0.262	0.099	0.38		Male_FreeT_SHBG	RA	mvIVW	Male_FreeT	210	-0.049	0.216	-0.473	0.375	0.82		Female_FreeT_SHBG	RA	mvIVW	Female_FreeT	189	-0.444	0.202	-0.841	-0.048	0.028
Male_FreeT	RA	Egger	-	80	-0.045	0.142	-0.323	0.233	0.75		Female_FreeT	RA	Egger	-	112	-0.416	0.144	-0.698	-0.134	0.0039		SHBG	RA	Egger	-	210	0.062	0.07	-0.077	0.2	0.38		SHBG	RA	Egger	-	189	-0.019	0.095	-0.205	0.168	0.85
Male_FreeT	RA	mvEgger	SHBG	80	0.003	0.148	-0.287	0.293	0.98		Female_FreeT	RA	mvEgger	SHBG	112	-0.476	0.157	-0.784	-0.167	0.0025		SHBG	RA	mvEgger	Male_FreeT	210	0.058	0.073	-0.084	0.2	0.42		SHBG	RA	mvEgger	Female_FreeT	189	-0.213	0.131	-0.469	0.043	0.1
SHBG_Male_FreeT	RA	mvEgger	SHBG	80	0.097	0.088	-0.076	0.27	0.27		SHBG_Female_FreeT	RA	mvEgger	SHBG	112	-0.086	0.091	-0.265	0.093	0.35		Male_FreeT_SHBG	RA	mvEgger	Male_FreeT	210	-0.046	0.217	-0.472	0.38	0.83		Female_FreeT_SHBG	RA	mvEgger	Female_FreeT	189	-0.434	0.202	-0.829	-0.038	0.032
Male_FreeT	SLEEP	IVW	-	80	0.083	0.105	-0.123	0.29	0.43		Female_FreeT	SLEEP	IVW	-	112	-0.018	0.088	-0.191	0.154	0.84		SHBG	SLEEP	IVW	-	210	0.019	0.051	-0.081	0.12	0.71		SHBG	SLEEP	IVW	-	189	0.033	0.059	-0.082	0.148	0.58
Male_FreeT	SLEEP	mvIVW	SHBG	80	0.092	0.109	-0.122	0.306	0.4		Female_FreeT	SLEEP	mvIVW	SHBG	112	-0.015	0.113	-0.237	0.206	0.89		SHBG	SLEEP	mvIVW	Male_FreeT	210	0.023	0.053	-0.081	0.127	0.67		SHBG	SLEEP	mvIVW	Female_FreeT	189	0.101	0.106	-0.106	0.308	0.34
SHBG_Male_FreeT	SLEEP	mvIVW	SHBG	80	0.041	0.116	-0.187	0.269	0.73		SHBG_Female_FreeT	SLEEP	mvIVW	SHBG	112	0.004	0.108	-0.207	0.215	0.97		Male_FreeT_SHBG	SLEEP	mvIVW	Male_FreeT	210	0.064	0.231	-0.389	0.517	0.78		Female_FreeT_SHBG	SLEEP	mvIVW	Female_FreeT	189	0.148	0.191	-0.226	0.522	0.44
Male_FreeT	SLEEP	Egger	-	80	0.181	0.184	-0.181	0.542	0.33		Female_FreeT	SLEEP	Egger	-	112	0.133	0.171	-0.202	0.468	0.44		SHBG	SLEEP	Egger	-	210	-0.047	0.076	-0.195	0.102	0.54		SHBG	SLEEP	Egger	-	189	0.058	0.088	-0.115	0.23	0.51
Male_FreeT	SLEEP	mvEgger	SHBG	80	0.208	0.194	-0.172	0.588	0.28		Female_FreeT	SLEEP	mvEgger	SHBG	112	0.138	0.187	-0.228	0.505	0.46		SHBG	SLEEP	mvEgger	Male_FreeT	210	-0.043	0.078	-0.196	0.11	0.58		SHBG	SLEEP	mvEgger	Female_FreeT	189	0.123	0.123	-0.117	0.363	0.32
SHBG_Male_FreeT	SLEEP	mvEgger	SHBG	80	0.058	0.119	-0.175	0.291	0.63		SHBG_Female_FreeT	SLEEP	mvEgger	SHBG	112	0.008	0.108	-0.203	0.219	0.94		Male_FreeT_SHBG	SLEEP	mvEgger	Male_FreeT	210	0.045	0.231	-0.409	0.498	0.85		Female_FreeT_SHBG	SLEEP	mvEgger	Female_FreeT	189	0.146	0.191	-0.229	0.52	0.45
Male_FreeT	SLEEPAP	IVW	-	80	-0.009	0.04	-0.087	0.07	0.83		Female_FreeT	SLEEPAP	IVW	-	112	-0.033	0.042	-0.115	0.049	0.43		SHBG	SLEEPAP	IVW	-	210	-0.022	0.026	-0.072	0.028	0.4		SHBG	SLEEPAP	IVW	-	189	0.002	0.032	-0.06	0.064	0.96
Male_FreeT	SLEEPAP	mvIVW	SHBG	80	-0.001	0.041	-0.082	0.08	0.99		Female_FreeT	SLEEPAP	mvIVW	SHBG	112	-0.09	0.053	-0.194	0.014	0.089		SHBG	SLEEPAP	mvIVW	Male_FreeT	210	-0.025	0.026	-0.077	0.027	0.35		SHBG	SLEEPAP	mvIVW	Female_FreeT	189	0.014	0.057	-0.098	0.126	0.8
SHBG_Male_FreeT	SLEEPAP	mvIVW	SHBG	80	0.037	0.045	-0.051	0.125	0.41		SHBG_Female_FreeT	SLEEPAP	mvIVW	SHBG	112	-0.087	0.05	-0.186	0.012	0.085		Male_FreeT_SHBG	SLEEPAP	mvIVW	Male_FreeT	210	-0.052	0.115	-0.277	0.174	0.65		Female_FreeT_SHBG	SLEEPAP	mvIVW	Female_FreeT	189	0.027	0.103	-0.175	0.229	0.79
Male_FreeT	SLEEPAP	Egger	-	80	0.035	0.07	-0.101	0.171	0.62		Female_FreeT	SLEEPAP	Egger	-	112	0.015	0.081	-0.144	0.174	0.85		SHBG	SLEEPAP	Egger	-	210	-0.047	0.038	-0.121	0.027	0.21		SHBG	SLEEPAP	Egger	-	189	0.033	0.047	-0.06	0.126	0.49
Male_FreeT	SLEEPAP	mvEgger	SHBG	80	0.056	0.073	-0.087	0.198	0.44		Female_FreeT	SLEEPAP	mvEgger	SHBG	112	-0.045	0.088	-0.217	0.127	0.61		SHBG	SLEEPAP	mvEgger	Male_FreeT	210	-0.051	0.039	-0.127	0.025	0.19		SHBG	SLEEPAP	mvEgger	Female_FreeT	189	0.044	0.066	-0.086	0.173	0.51
SHBG_Male_FreeT	SLEEPAP	mvEgger	SHBG	80	0.045	0.046	-0.044	0.135	0.32		SHBG_Female_FreeT	SLEEPAP	mvEgger	SHBG	112	-0.086	0.051	-0.185	0.013	0.089		Male_FreeT_SHBG	SLEEPAP	mvEgger	Male_FreeT	210	-0.06	0.115	-0.286	0.167	0.61		Female_FreeT_SHBG	SLEEPAP	mvEgger	Female_FreeT	189	0.024	0.103	-0.178	0.226	0.82
Male_FreeT	STATIN	IVW	-	80	0.014	0.036	-0.057	0.085	0.69		Female_FreeT	STATIN	IVW	-	112	0.109	0.074	-0.037	0.255	0.14		SHBG	STATIN	IVW	-	210	-0.147	0.039	-0.224	-0.07	0.00017		SHBG	STATIN	IVW	-	189	-0.279	0.053	-0.382	-0.175	1.2e-07
Male_FreeT	STATIN	mvIVW	SHBG	80	0.001	0.037	-0.072	0.073	0.98		Female_FreeT	STATIN	mvIVW	SHBG	112	-0.103	0.091	-0.28	0.075	0.26		SHBG	STATIN	mvIVW	Male_FreeT	210	-0.161	0.041	-0.24	-0.081	7.5e-05		SHBG	STATIN	mvIVW	Female_FreeT	189	-0.319	0.094	-0.504	-0.135	7e-04
SHBG_Male_FreeT	STATIN	mvIVW	SHBG	80	-0.063	0.04	-0.141	0.015	0.11		SHBG_Female_FreeT	STATIN	mvIVW	SHBG	112	-0.322	0.086	-0.491	-0.152	0.00019		Male_FreeT_SHBG	STATIN	mvIVW	Male_FreeT	210	-0.226	0.177	-0.572	0.121	0.2		Female_FreeT_SHBG	STATIN	mvIVW	Female_FreeT	189	-0.089	0.17	-0.422	0.244	0.6
Male_FreeT	STATIN	Egger	-	80	0.007	0.064	-0.118	0.131	0.92		Female_FreeT	STATIN	Egger	-	112	0.044	0.145	-0.24	0.327	0.76		SHBG	STATIN	Egger	-	210	-0.145	0.058	-0.259	-0.031	0.013		SHBG	STATIN	Egger	-	189	-0.186	0.079	-0.34	-0.032	0.018
Male_FreeT	STATIN	mvEgger	SHBG	80	-0.024	0.066	-0.153	0.104	0.71		Female_FreeT	STATIN	mvEgger	SHBG	112	-0.182	0.15	-0.475	0.111	0.22		SHBG	STATIN	mvEgger	Male_FreeT	210	-0.163	0.06	-0.28	-0.046	0.0065		SHBG	STATIN	mvEgger	Female_FreeT	189	-0.23	0.109	-0.444	-0.016	0.035
SHBG_Male_FreeT	STATIN	mvEgger	SHBG	80	-0.067	0.041	-0.147	0.013	0.1		SHBG_Female_FreeT	STATIN	mvEgger	SHBG	112	-0.323	0.087	-0.493	-0.154	0.00019		Male_FreeT_SHBG	STATIN	mvEgger	Male_FreeT	210	-0.226	0.178	-0.575	0.122	0.2		Female_FreeT_SHBG	STATIN	mvEgger	Female_FreeT	189	-0.098	0.169	-0.43	0.234	0.56
Male_FreeT	STR	IVW	-	80	-0.066	0.047	-0.157	0.026	0.16		Female_FreeT	STR	IVW	-	112	-0.015	0.051	-0.114	0.085	0.77		SHBG	STR	IVW	-	210	-0.019	0.028	-0.073	0.035	0.49		SHBG	STR	IVW	-	189	-0.013	0.034	-0.08	0.054	0.71
Male_FreeT	STR	mvIVW	SHBG	80	-0.05	0.048	-0.144	0.044	0.3		Female_FreeT	STR	mvIVW	SHBG	112	-0.048	0.065	-0.175	0.08	0.46		SHBG	STR	mvIVW	Male_FreeT	210	-0.02	0.029	-0.076	0.036	0.48		SHBG	STR	mvIVW	Female_FreeT	189	-0.003	0.061	-0.123	0.117	0.96
SHBG_Male_FreeT	STR	mvIVW	SHBG	80	0.074	0.052	-0.029	0.177	0.16		SHBG_Female_FreeT	STR	mvIVW	SHBG	112	-0.051	0.062	-0.172	0.071	0.42		Male_FreeT_SHBG	STR	mvIVW	Male_FreeT	210	-0.02	0.125	-0.265	0.225	0.87		Female_FreeT_SHBG	STR	mvIVW	Female_FreeT	189	0.02	0.11	-0.196	0.237	0.85
Male_FreeT	STR	Egger	-	80	0.016	0.081	-0.143	0.175	0.84		Female_FreeT	STR	Egger	-	112	0.026	0.099	-0.168	0.219	0.8		SHBG	STR	Egger	-	210	-0.038	0.041	-0.119	0.042	0.35		SHBG	STR	Egger	-	189	0.068	0.051	-0.032	0.169	0.18
Male_FreeT	STR	mvEgger	SHBG	80	0.057	0.085	-0.109	0.223	0.5		Female_FreeT	STR	mvEgger	SHBG	112	-0.009	0.108	-0.22	0.202	0.93		SHBG	STR	mvEgger	Male_FreeT	210	-0.04	0.042	-0.123	0.042	0.34		SHBG	STR	mvEgger	Female_FreeT	189	0.074	0.071	-0.065	0.213	0.3
SHBG_Male_FreeT	STR	mvEgger	SHBG	80	0.089	0.053	-0.015	0.194	0.094		SHBG_Female_FreeT	STR	mvEgger	SHBG	112	-0.05	0.062	-0.172	0.072	0.42		Male_FreeT_SHBG	STR	mvEgger	Male_FreeT	210	-0.026	0.126	-0.272	0.22	0.84		Female_FreeT_SHBG	STR	mvEgger	Female_FreeT	189	0.012	0.109	-0.202	0.227	0.91
Male_FreeT	T2D	IVW	-	80	-0.007	0.053	-0.112	0.097	0.89		Female_FreeT	T2D	IVW	-	112	0.303	0.074	0.158	0.447	4.1e-05		SHBG	T2D	IVW	-	210	-0.161	0.039	-0.237	-0.085	3.3e-05		SHBG	T2D	IVW	-	189	-0.338	0.066	-0.467	-0.208	3.1e-07
Male_FreeT	T2D	mvIVW	SHBG	80	-0.023	0.055	-0.13	0.084	0.67		Female_FreeT	T2D	mvIVW	SHBG	112	0.144	0.092	-0.037	0.324	0.12		SHBG	T2D	mvIVW	Male_FreeT	210	-0.159	0.04	-0.238	-0.08	7.5e-05		SHBG	T2D	mvIVW	Female_FreeT	189	-0.212	0.118	-0.443	0.019	0.072
SHBG_Male_FreeT	T2D	mvIVW	SHBG	80	-0.075	0.059	-0.19	0.041	0.2		SHBG_Female_FreeT	T2D	mvIVW	SHBG	112	-0.241	0.088	-0.413	-0.07	0.0059		Male_FreeT_SHBG	T2D	mvIVW	Male_FreeT	210	0.028	0.175	-0.315	0.371	0.87		Female_FreeT_SHBG	T2D	mvIVW	Female_FreeT	189	0.274	0.213	-0.143	0.69	0.2
Male_FreeT	T2D	Egger	-	80	-0.013	0.093	-0.196	0.17	0.89		Female_FreeT	T2D	Egger	-	112	0.152	0.143	-0.128	0.432	0.29		SHBG	T2D	Egger	-	210	-0.063	0.057	-0.174	0.048	0.27		SHBG	T2D	Egger	-	189	-0.055	0.095	-0.242	0.131	0.56
Male_FreeT	T2D	mvEgger	SHBG	80	-0.049	0.097	-0.24	0.141	0.61		Female_FreeT	T2D	mvEgger	SHBG	112	-0.018	0.151	-0.315	0.278	0.91		SHBG	T2D	mvEgger	Male_FreeT	210	-0.059	0.058	-0.173	0.056	0.31		SHBG	T2D	mvEgger	Female_FreeT	189	0.054	0.132	-0.204	0.313	0.68
SHBG_Male_FreeT	T2D	mvEgger	SHBG	80	-0.079	0.06	-0.197	0.04	0.19		SHBG_Female_FreeT	T2D	mvEgger	SHBG	112	-0.245	0.087	-0.416	-0.073	0.0051		Male_FreeT_SHBG	T2D	mvEgger	Male_FreeT	210	0.057	0.174	-0.283	0.398	0.74		Female_FreeT_SHBG	T2D	mvEgger	Female_FreeT	189	0.245	0.205	-0.156	0.647	0.23
Male_T	ADHD	IVW	-	155	-0.094	0.127	-0.344	0.156	0.46		Female_T	ADHD	IVW	-	88	0.014	0.186	-0.35	0.379	0.94		SHBG	ADHD	IVW	-	210	-0.047	0.086	-0.216	0.121	0.58		SHBG	ADHD	IVW	-	189	-0.036	0.107	-0.246	0.174	0.74
Male_T	ADHD	mvIVW	SHBG	155	0.033	0.237	-0.43	0.497	0.89		Female_T	ADHD	mvIVW	SHBG	88	0.013	0.188	-0.355	0.381	0.95		SHBG	ADHD	mvIVW	Male_T	210	-0.495	0.34	-1.161	0.171	0.15		SHBG	ADHD	mvIVW	Female_T	189	-0.034	0.112	-0.253	0.185	0.76
SHBG_Male_T	ADHD	mvIVW	SHBG	155	-0.122	0.19	-0.495	0.252	0.52		SHBG_Female_T	ADHD	mvIVW	SHBG	88	0.021	0.24	-0.45	0.492	0.93		Male_T_SHBG	ADHD	mvIVW	Male_T	210	0.684	0.503	-0.301	1.67	0.17		Female_T_SHBG	ADHD	mvIVW	Female_T	189	-0.024	0.304	-0.618	0.571	0.94
Male_T	ADHD	Egger	-	155	-0.074	0.21	-0.486	0.337	0.72		Female_T	ADHD	Egger	-	88	-0.375	0.333	-1.027	0.277	0.26		SHBG	ADHD	Egger	-	210	-0.058	0.127	-0.306	0.191	0.65		SHBG	ADHD	Egger	-	189	-0.006	0.16	-0.32	0.307	0.97
Male_T	ADHD	mvEgger	SHBG	155	0.084	0.316	-0.535	0.703	0.79		Female_T	ADHD	mvEgger	SHBG	88	-0.375	0.335	-1.031	0.281	0.26		SHBG	ADHD	mvEgger	Male_T	210	-0.51	0.355	-1.204	0.185	0.15		SHBG	ADHD	mvEgger	Female_T	189	-0.003	0.164	-0.325	0.319	0.98
SHBG_Male_T	ADHD	mvEgger	SHBG	155	-0.131	0.195	-0.512	0.251	0.5		SHBG_Female_T	ADHD	mvEgger	SHBG	88	0.006	0.239	-0.463	0.475	0.98		Male_T_SHBG	ADHD	mvEgger	Male_T	210	0.686	0.503	-0.3	1.672	0.17		Female_T_SHBG	ADHD	mvEgger	Female_T	189	-0.027	0.305	-0.624	0.57	0.93
Male_T	ALCOH	IVW	-	155	0.023	0.04	-0.056	0.101	0.57		Female_T	ALCOH	IVW	-	88	0.032	0.052	-0.07	0.135	0.54		SHBG	ALCOH	IVW	-	210	0.002	0.03	-0.057	0.061	0.95		SHBG	ALCOH	IVW	-	189	-0.027	0.036	-0.098	0.044	0.45
Male_T	ALCOH	mvIVW	SHBG	155	-0.004	0.074	-0.149	0.14	0.95		Female_T	ALCOH	mvIVW	SHBG	88	0.028	0.052	-0.075	0.13	0.6		SHBG	ALCOH	mvIVW	Male_T	210	0.14	0.12	-0.095	0.375	0.24		SHBG	ALCOH	mvIVW	Female_T	189	-0.03	0.038	-0.104	0.044	0.42
SHBG_Male_T	ALCOH	mvIVW	SHBG	155	0.026	0.059	-0.09	0.143	0.66		SHBG_Female_T	ALCOH	mvIVW	SHBG	88	0.068	0.067	-0.063	0.2	0.31		Male_T_SHBG	ALCOH	mvIVW	Male_T	210	-0.212	0.178	-0.56	0.136	0.23		Female_T_SHBG	ALCOH	mvIVW	Female_T	189	0.029	0.102	-0.17	0.229	0.77
Male_T	ALCOH	Egger	-	155	-0.008	0.066	-0.137	0.121	0.91		Female_T	ALCOH	Egger	-	88	-0.077	0.093	-0.26	0.106	0.41		SHBG	ALCOH	Egger	-	210	-0.043	0.044	-0.13	0.044	0.33		SHBG	ALCOH	Egger	-	189	-0.027	0.054	-0.133	0.079	0.62
Male_T	ALCOH	mvEgger	SHBG	155	-0.048	0.098	-0.241	0.144	0.62		Female_T	ALCOH	mvEgger	SHBG	88	-0.078	0.093	-0.261	0.105	0.4		SHBG	ALCOH	mvEgger	Male_T	210	0.093	0.125	-0.152	0.338	0.46		SHBG	ALCOH	mvEgger	Female_T	189	-0.03	0.055	-0.139	0.078	0.58
SHBG_Male_T	ALCOH	mvEgger	SHBG	155	0.034	0.061	-0.085	0.152	0.58		SHBG_Female_T	ALCOH	mvEgger	SHBG	88	0.064	0.067	-0.067	0.195	0.34		Male_T_SHBG	ALCOH	mvEgger	Male_T	210	-0.206	0.177	-0.554	0.141	0.24		Female_T_SHBG	ALCOH	mvEgger	Female_T	189	0.03	0.102	-0.171	0.23	0.77
Male_T	ALZ	IVW	-	155	-0.041	0.063	-0.164	0.082	0.52		Female_T	ALZ	IVW	-	88	-0.048	0.097	-0.239	0.143	0.62		SHBG	ALZ	IVW	-	210	0.049	0.045	-0.04	0.137	0.28		SHBG	ALZ	IVW	-	189	-0.078	0.062	-0.199	0.043	0.21
Male_T	ALZ	mvIVW	SHBG	155	-0.132	0.117	-0.361	0.096	0.26		Female_T	ALZ	mvIVW	SHBG	88	-0.058	0.098	-0.249	0.134	0.56		SHBG	ALZ	mvIVW	Male_T	210	0.11	0.182	-0.246	0.466	0.55		SHBG	ALZ	mvIVW	Female_T	189	-0.033	0.063	-0.157	0.09	0.6
SHBG_Male_T	ALZ	mvIVW	SHBG	155	0.087	0.094	-0.096	0.271	0.35		SHBG_Female_T	ALZ	mvIVW	SHBG	88	0.137	0.125	-0.108	0.383	0.27		Male_T_SHBG	ALZ	mvIVW	Male_T	210	-0.094	0.269	-0.621	0.433	0.73		Female_T_SHBG	ALZ	mvIVW	Female_T	189	-0.448	0.167	-0.775	-0.12	0.0073
Male_T	ALZ	Egger	-	155	0.171	0.101	-0.028	0.369	0.092		Female_T	ALZ	Egger	-	88	-0.239	0.173	-0.578	0.1	0.17		SHBG	ALZ	Egger	-	210	0.062	0.067	-0.069	0.192	0.36		SHBG	ALZ	Egger	-	189	-0.107	0.093	-0.29	0.076	0.25
Male_T	ALZ	mvEgger	SHBG	155	0.119	0.153	-0.18	0.419	0.44		Female_T	ALZ	mvEgger	SHBG	88	-0.241	0.173	-0.579	0.098	0.16		SHBG	ALZ	mvEgger	Male_T	210	0.125	0.19	-0.247	0.496	0.51		SHBG	ALZ	mvEgger	Female_T	189	-0.054	0.094	-0.238	0.13	0.56
SHBG_Male_T	ALZ	mvEgger	SHBG	155	0.042	0.094	-0.142	0.226	0.65		SHBG_Female_T	ALZ	mvEgger	SHBG	88	0.13	0.125	-0.115	0.375	0.3		Male_T_SHBG	ALZ	mvEgger	Male_T	210	-0.096	0.27	-0.624	0.433	0.72		Female_T_SHBG	ALZ	mvEgger	Female_T	189	-0.445	0.168	-0.774	-0.117	0.0078
Male_T	ANAE	IVW	-	155	-0.058	0.044	-0.145	0.029	0.19		Female_T	ANAE	IVW	-	88	0.019	0.064	-0.106	0.143	0.77		SHBG	ANAE	IVW	-	210	-0.06	0.033	-0.124	0.004	0.065		SHBG	ANAE	IVW	-	189	-0.091	0.041	-0.171	-0.011	0.026
Male_T	ANAE	mvIVW	SHBG	155	-0.077	0.083	-0.24	0.085	0.35		Female_T	ANAE	mvIVW	SHBG	88	0.012	0.064	-0.113	0.137	0.85		SHBG	ANAE	mvIVW	Male_T	210	0.1	0.131	-0.157	0.356	0.45		SHBG	ANAE	mvIVW	Female_T	189	-0.073	0.042	-0.156	0.009	0.082
SHBG_Male_T	ANAE	mvIVW	SHBG	155	0.018	0.067	-0.112	0.149	0.78		SHBG_Female_T	ANAE	mvIVW	SHBG	88	0.096	0.081	-0.064	0.255	0.24		Male_T_SHBG	ANAE	mvIVW	Male_T	210	-0.245	0.194	-0.624	0.135	0.21		Female_T_SHBG	ANAE	mvIVW	Female_T	189	-0.178	0.113	-0.399	0.043	0.11
Male_T	ANAE	Egger	-	155	-0.028	0.073	-0.171	0.115	0.7		Female_T	ANAE	Egger	-	88	-0.071	0.113	-0.293	0.152	0.53		SHBG	ANAE	Egger	-	210	-0.036	0.048	-0.131	0.059	0.45		SHBG	ANAE	Egger	-	189	-0.074	0.062	-0.195	0.047	0.23
Male_T	ANAE	mvEgger	SHBG	155	-0.043	0.111	-0.26	0.175	0.7		Female_T	ANAE	mvEgger	SHBG	88	-0.072	0.113	-0.294	0.15	0.53		SHBG	ANAE	mvEgger	Male_T	210	0.127	0.136	-0.14	0.394	0.35		SHBG	ANAE	mvEgger	Female_T	189	-0.053	0.063	-0.176	0.07	0.4
SHBG_Male_T	ANAE	mvEgger	SHBG	155	0.012	0.068	-0.122	0.145	0.86		SHBG_Female_T	ANAE	mvEgger	SHBG	88	0.092	0.082	-0.068	0.252	0.26		Male_T_SHBG	ANAE	mvEgger	Male_T	210	-0.248	0.194	-0.628	0.132	0.2		Female_T_SHBG	ANAE	mvEgger	Female_T	189	-0.18	0.113	-0.402	0.041	0.11
Male_T	ANX	IVW	-	155	-0.041	0.045	-0.13	0.047	0.36		Female_T	ANX	IVW	-	88	-0.014	0.063	-0.137	0.11	0.83		SHBG	ANX	IVW	-	210	-0.025	0.03	-0.084	0.034	0.4		SHBG	ANX	IVW	-	189	-0.007	0.037	-0.08	0.066	0.85
Male_T	ANX	mvIVW	SHBG	155	0.069	0.084	-0.096	0.234	0.41		Female_T	ANX	mvIVW	SHBG	88	-0.004	0.063	-0.127	0.118	0.95		SHBG	ANX	mvIVW	Male_T	210	-0.256	0.119	-0.49	-0.022	0.032		SHBG	ANX	mvIVW	Female_T	189	-0.013	0.039	-0.089	0.063	0.74
SHBG_Male_T	ANX	mvIVW	SHBG	155	-0.105	0.068	-0.237	0.028	0.12		SHBG_Female_T	ANX	mvIVW	SHBG	88	-0.143	0.08	-0.299	0.013	0.072		Male_T_SHBG	ANX	mvIVW	Male_T	210	0.353	0.177	0.007	0.699	0.046		Female_T_SHBG	ANX	mvIVW	Female_T	189	0.057	0.106	-0.15	0.265	0.59
Male_T	ANX	Egger	-	155	-0.084	0.075	-0.23	0.062	0.26		Female_T	ANX	Egger	-	88	0.074	0.114	-0.148	0.297	0.51		SHBG	ANX	Egger	-	210	-0.052	0.044	-0.139	0.035	0.24		SHBG	ANX	Egger	-	189	0.016	0.056	-0.093	0.126	0.77
Male_T	ANX	mvEgger	SHBG	155	0.037	0.113	-0.184	0.258	0.74		Female_T	ANX	mvEgger	SHBG	88	0.076	0.112	-0.144	0.296	0.5		SHBG	ANX	mvEgger	Male_T	210	-0.287	0.124	-0.531	-0.043	0.021		SHBG	ANX	mvEgger	Female_T	189	0.01	0.057	-0.102	0.122	0.86
SHBG_Male_T	ANX	mvEgger	SHBG	155	-0.099	0.069	-0.234	0.037	0.15		SHBG_Female_T	ANX	mvEgger	SHBG	88	-0.14	0.08	-0.296	0.016	0.079		Male_T_SHBG	ANX	mvEgger	Male_T	210	0.357	0.177	0.01	0.703	0.044		Female_T_SHBG	ANX	mvEgger	Female_T	189	0.055	0.106	-0.153	0.263	0.61
Male_T	AUT	IVW	-	155	0.033	0.203	-0.366	0.431	0.87		Female_T	AUT	IVW	-	88	-0.044	0.295	-0.622	0.534	0.88		SHBG	AUT	IVW	-	210	-0.035	0.142	-0.313	0.244	0.81		SHBG	AUT	IVW	-	189	-0.078	0.174	-0.419	0.264	0.66
Male_T	AUT	mvIVW	SHBG	155	0.299	0.373	-0.432	1.029	0.42		Female_T	AUT	mvIVW	SHBG	88	-0.002	0.293	-0.575	0.572	0.99		SHBG	AUT	mvIVW	Male_T	210	-1.172	0.562	-2.274	-0.07	0.037		SHBG	AUT	mvIVW	Female_T	189	0.016	0.181	-0.339	0.371	0.93
SHBG_Male_T	AUT	mvIVW	SHBG	155	-0.256	0.301	-0.846	0.333	0.39		SHBG_Female_T	AUT	mvIVW	SHBG	88	-0.64	0.375	-1.374	0.094	0.088		Male_T_SHBG	AUT	mvIVW	Male_T	210	1.738	0.832	0.109	3.368	0.037		Female_T_SHBG	AUT	mvIVW	Female_T	189	-0.94	0.495	-1.911	0.031	0.058
Male_T	AUT	Egger	-	155	-0.137	0.333	-0.791	0.516	0.68		Female_T	AUT	Egger	-	88	-1.14	0.516	-2.152	-0.128	0.027		SHBG	AUT	Egger	-	210	-0.218	0.21	-0.63	0.194	0.3		SHBG	AUT	Egger	-	189	-0.233	0.26	-0.743	0.277	0.37
Male_T	AUT	mvEgger	SHBG	155	0.137	0.495	-0.834	1.107	0.78		Female_T	AUT	mvEgger	SHBG	88	-1.132	0.509	-2.129	-0.135	0.026		SHBG	AUT	mvEgger	Male_T	210	-1.379	0.587	-2.529	-0.229	0.019		SHBG	AUT	mvEgger	Female_T	189	-0.124	0.267	-0.647	0.398	0.64
SHBG_Male_T	AUT	mvEgger	SHBG	155	-0.229	0.306	-0.828	0.371	0.45		SHBG_Female_T	AUT	mvEgger	SHBG	88	-0.685	0.362	-1.395	0.026	0.059		Male_T_SHBG	AUT	mvEgger	Male_T	210	1.763	0.832	0.133	3.393	0.034		Female_T_SHBG	AUT	mvEgger	Female_T	189	-0.924	0.496	-1.896	0.048	0.062
Male_T	BREASTC	IVW	-	155	-0.034	0.051	-0.134	0.067	0.51		Female_T	BREASTC	IVW	-	88	0.285	0.058	0.172	0.399	8.7e-07		SHBG	BREASTC	IVW	-	210	-0.029	0.033	-0.094	0.036	0.39		SHBG	BREASTC	IVW	-	189	0.006	0.047	-0.086	0.097	0.9
Male_T	BREASTC	mvIVW	SHBG	155	-0.16	0.098	-0.352	0.031	0.1		Female_T	BREASTC	mvIVW	SHBG	88	0.288	0.058	0.174	0.402	7.4e-07		SHBG	BREASTC	mvIVW	Male_T	210	0.071	0.134	-0.191	0.333	0.59		SHBG	BREASTC	mvIVW	Female_T	189	-0.019	0.048	-0.113	0.075	0.7
SHBG_Male_T	BREASTC	mvIVW	SHBG	155	0.119	0.078	-0.034	0.272	0.13		SHBG_Female_T	BREASTC	mvIVW	SHBG	88	-0.043	0.074	-0.187	0.102	0.56		Male_T_SHBG	BREASTC	mvIVW	Male_T	210	-0.153	0.198	-0.54	0.235	0.44		Female_T_SHBG	BREASTC	mvIVW	Female_T	189	0.251	0.13	-0.004	0.507	0.054
Male_T	BREASTC	Egger	-	155	-0.013	0.085	-0.179	0.154	0.88		Female_T	BREASTC	Egger	-	88	0.338	0.104	0.134	0.542	0.0012		SHBG	BREASTC	Egger	-	210	-0.047	0.049	-0.143	0.05	0.34		SHBG	BREASTC	Egger	-	189	-0.072	0.07	-0.208	0.065	0.3
Male_T	BREASTC	mvEgger	SHBG	155	-0.163	0.132	-0.421	0.096	0.22		Female_T	BREASTC	mvEgger	SHBG	88	0.338	0.104	0.134	0.542	0.0012		SHBG	BREASTC	mvEgger	Male_T	210	0.052	0.14	-0.221	0.326	0.71		SHBG	BREASTC	mvEgger	Female_T	189	-0.102	0.071	-0.24	0.037	0.15
SHBG_Male_T	BREASTC	mvEgger	SHBG	155	0.119	0.08	-0.038	0.277	0.14		SHBG_Female_T	BREASTC	mvEgger	SHBG	88	-0.041	0.074	-0.185	0.104	0.58		Male_T_SHBG	BREASTC	mvEgger	Male_T	210	-0.15	0.198	-0.539	0.238	0.45		Female_T_SHBG	BREASTC	mvEgger	Female_T	189	0.26	0.13	0.005	0.515	0.045
Male_T	CARD	IVW	-	155	0.035	0.048	-0.059	0.128	0.47		Female_T	CARD	IVW	-	88	-0.038	0.067	-0.169	0.093	0.57		SHBG	CARD	IVW	-	210	0.06	0.034	-0.006	0.126	0.076		SHBG	CARD	IVW	-	189	0.009	0.041	-0.072	0.09	0.82
Male_T	CARD	mvIVW	SHBG	155	-0.084	0.087	-0.255	0.086	0.33		Female_T	CARD	mvIVW	SHBG	88	-0.043	0.067	-0.174	0.089	0.53		SHBG	CARD	mvIVW	Male_T	210	0.18	0.137	-0.088	0.447	0.19		SHBG	CARD	mvIVW	Female_T	189	0.011	0.043	-0.073	0.096	0.79
SHBG_Male_T	CARD	mvIVW	SHBG	155	0.114	0.07	-0.023	0.252	0.1		SHBG_Female_T	CARD	mvIVW	SHBG	88	0.066	0.086	-0.104	0.235	0.45		Male_T_SHBG	CARD	mvIVW	Male_T	210	-0.183	0.202	-0.58	0.213	0.37		Female_T_SHBG	CARD	mvIVW	Female_T	189	-0.021	0.115	-0.246	0.204	0.85
Male_T	CARD	Egger	-	155	0.035	0.078	-0.118	0.189	0.65		Female_T	CARD	Egger	-	88	-0.024	0.12	-0.259	0.211	0.84		SHBG	CARD	Egger	-	210	0.011	0.05	-0.086	0.109	0.82		SHBG	CARD	Egger	-	189	0.044	0.062	-0.079	0.166	0.48
Male_T	CARD	mvEgger	SHBG	155	-0.107	0.116	-0.335	0.12	0.36		Female_T	CARD	mvEgger	SHBG	88	-0.025	0.12	-0.261	0.211	0.84		SHBG	CARD	mvEgger	Male_T	210	0.128	0.142	-0.151	0.406	0.37		SHBG	CARD	mvEgger	Female_T	189	0.047	0.064	-0.079	0.172	0.47
SHBG_Male_T	CARD	mvEgger	SHBG	155	0.118	0.072	-0.022	0.259	0.098		SHBG_Female_T	CARD	mvEgger	SHBG	88	0.066	0.087	-0.104	0.237	0.45		Male_T_SHBG	CARD	mvEgger	Male_T	210	-0.177	0.202	-0.573	0.219	0.38		Female_T_SHBG	CARD	mvEgger	Female_T	189	-0.025	0.115	-0.251	0.2	0.83
Male_T	CHD	IVW	-	155	-0.046	0.042	-0.128	0.035	0.26		Female_T	CHD	IVW	-	88	-0.037	0.053	-0.14	0.067	0.49		SHBG	CHD	IVW	-	210	-0.068	0.028	-0.124	-0.012	0.017		SHBG	CHD	IVW	-	189	-0.117	0.038	-0.191	-0.043	0.002
Male_T	CHD	mvIVW	SHBG	155	0.05	0.076	-0.099	0.199	0.51		Female_T	CHD	mvIVW	SHBG	88	-0.039	0.053	-0.143	0.066	0.47		SHBG	CHD	mvIVW	Male_T	210	-0.087	0.114	-0.311	0.137	0.45		SHBG	CHD	mvIVW	Female_T	189	-0.121	0.039	-0.198	-0.044	0.0021
SHBG_Male_T	CHD	mvIVW	SHBG	155	-0.093	0.061	-0.213	0.027	0.13		SHBG_Female_T	CHD	mvIVW	SHBG	88	0.027	0.068	-0.107	0.161	0.69		Male_T_SHBG	CHD	mvIVW	Male_T	210	0.029	0.169	-0.303	0.36	0.87		Female_T_SHBG	CHD	mvIVW	Female_T	189	0.039	0.105	-0.167	0.245	0.71
Male_T	CHD	Egger	-	155	-0.038	0.068	-0.173	0.096	0.57		Female_T	CHD	Egger	-	88	0.109	0.093	-0.073	0.291	0.24		SHBG	CHD	Egger	-	210	-0.036	0.042	-0.118	0.046	0.39		SHBG	CHD	Egger	-	189	-0.043	0.056	-0.153	0.068	0.45
Male_T	CHD	mvEgger	SHBG	155	0.079	0.101	-0.119	0.278	0.43		Female_T	CHD	mvEgger	SHBG	88	0.109	0.093	-0.075	0.292	0.25		SHBG	CHD	mvEgger	Male_T	210	-0.052	0.119	-0.285	0.181	0.66		SHBG	CHD	mvEgger	Female_T	189	-0.046	0.058	-0.16	0.067	0.42
SHBG_Male_T	CHD	mvEgger	SHBG	155	-0.098	0.063	-0.221	0.024	0.12		SHBG_Female_T	CHD	mvEgger	SHBG	88	0.033	0.067	-0.099	0.165	0.63		Male_T_SHBG	CHD	mvEgger	Male_T	210	0.024	0.169	-0.307	0.356	0.89		Female_T_SHBG	CHD	mvEgger	Female_T	189	0.031	0.105	-0.174	0.236	0.77
Male_T	CLB	IVW	-	155	-0.353	0.346	-1.031	0.325	0.31		Female_T	CLB	IVW	-	88	0.045	0.461	-0.858	0.947	0.92		SHBG	CLB	IVW	-	210	-0.13	0.26	-0.638	0.379	0.62		SHBG	CLB	IVW	-	189	-0.557	0.308	-1.162	0.047	0.071
Male_T	CLB	mvIVW	SHBG	155	-0.62	0.646	-1.886	0.646	0.34		Female_T	CLB	mvIVW	SHBG	88	0.109	0.462	-0.797	1.015	0.81		SHBG	CLB	mvIVW	Male_T	210	-0.486	1.055	-2.553	1.582	0.65		SHBG	CLB	mvIVW	Female_T	189	-0.595	0.322	-1.226	0.035	0.064
SHBG_Male_T	CLB	mvIVW	SHBG	155	0.254	0.519	-0.763	1.272	0.62		SHBG_Female_T	CLB	mvIVW	SHBG	88	-1.002	0.595	-2.168	0.164	0.092		Male_T_SHBG	CLB	mvIVW	Male_T	210	0.545	1.563	-2.519	3.608	0.73		Female_T_SHBG	CLB	mvIVW	Female_T	189	0.383	0.9	-1.381	2.148	0.67
Male_T	CLB	Egger	-	155	-0.958	0.57	-2.074	0.159	0.093		Female_T	CLB	Egger	-	88	1.188	0.833	-0.445	2.821	0.15		SHBG	CLB	Egger	-	210	-0.854	0.379	-1.598	-0.111	0.024		SHBG	CLB	Egger	-	189	-1.197	0.448	-2.075	-0.318	0.0076
Male_T	CLB	mvEgger	SHBG	155	-1.457	0.862	-3.147	0.233	0.091		Female_T	CLB	mvEgger	SHBG	88	1.199	0.833	-0.434	2.832	0.15		SHBG	CLB	mvEgger	Male_T	210	-1.28	1.085	-3.406	0.846	0.24		SHBG	CLB	mvEgger	Female_T	189	-1.25	0.461	-2.153	-0.347	0.0067
SHBG_Male_T	CLB	mvEgger	SHBG	155	0.408	0.528	-0.627	1.442	0.44		SHBG_Female_T	CLB	mvEgger	SHBG	88	-0.96	0.595	-2.127	0.207	0.11		Male_T_SHBG	CLB	mvEgger	Male_T	210	0.647	1.542	-2.376	3.67	0.67		Female_T_SHBG	CLB	mvEgger	Female_T	189	0.461	0.894	-1.292	2.213	0.61
Male_T	COND	IVW	-	155	0.024	0.182	-0.333	0.381	0.89		Female_T	COND	IVW	-	88	0.148	0.239	-0.32	0.617	0.53		SHBG	COND	IVW	-	210	-0.035	0.125	-0.28	0.211	0.78		SHBG	COND	IVW	-	189	-0.213	0.153	-0.512	0.087	0.16
Male_T	COND	mvIVW	SHBG	155	0.321	0.335	-0.336	0.979	0.34		Female_T	COND	mvIVW	SHBG	88	0.137	0.24	-0.333	0.607	0.57		SHBG	COND	mvIVW	Male_T	210	-0.316	0.494	-1.285	0.652	0.52		SHBG	COND	mvIVW	Female_T	189	-0.192	0.159	-0.504	0.12	0.23
SHBG_Male_T	COND	mvIVW	SHBG	155	-0.286	0.271	-0.816	0.245	0.29		SHBG_Female_T	COND	mvIVW	SHBG	88	0.172	0.306	-0.429	0.773	0.57		Male_T_SHBG	COND	mvIVW	Male_T	210	0.43	0.731	-1.002	1.862	0.56		Female_T_SHBG	COND	mvIVW	Female_T	189	-0.212	0.436	-1.067	0.643	0.63
Male_T	COND	Egger	-	155	-0.026	0.3	-0.613	0.562	0.93		Female_T	COND	Egger	-	88	-0.143	0.431	-0.989	0.702	0.74		SHBG	COND	Egger	-	210	-0.038	0.186	-0.401	0.326	0.84		SHBG	COND	Egger	-	189	-0.306	0.227	-0.751	0.14	0.18
Male_T	COND	mvEgger	SHBG	155	0.317	0.447	-0.56	1.193	0.48		Female_T	COND	mvEgger	SHBG	88	-0.145	0.431	-0.991	0.7	0.74		SHBG	COND	mvEgger	Male_T	210	-0.321	0.517	-1.335	0.692	0.53		SHBG	COND	mvEgger	Female_T	189	-0.282	0.233	-0.74	0.175	0.23
SHBG_Male_T	COND	mvEgger	SHBG	155	-0.285	0.276	-0.826	0.256	0.3		SHBG_Female_T	COND	mvEgger	SHBG	88	0.161	0.307	-0.44	0.762	0.6		Male_T_SHBG	COND	mvEgger	Male_T	210	0.431	0.733	-1.005	1.866	0.56		Female_T_SHBG	COND	mvEgger	Female_T	189	-0.202	0.438	-1.059	0.656	0.65
Male_T	DEM	IVW	-	155	-0.019	0.051	-0.119	0.08	0.71		Female_T	DEM	IVW	-	88	0.068	0.068	-0.065	0.202	0.31		SHBG	DEM	IVW	-	210	0.041	0.037	-0.031	0.113	0.27		SHBG	DEM	IVW	-	189	0.014	0.048	-0.08	0.108	0.77
Male_T	DEM	mvIVW	SHBG	155	0.067	0.094	-0.117	0.251	0.47		Female_T	DEM	mvIVW	SHBG	88	0.067	0.069	-0.068	0.201	0.33		SHBG	DEM	mvIVW	Male_T	210	-0.139	0.147	-0.428	0.149	0.34		SHBG	DEM	mvIVW	Female_T	189	0.022	0.05	-0.076	0.12	0.66
SHBG_Male_T	DEM	mvIVW	SHBG	155	-0.082	0.076	-0.231	0.066	0.28		SHBG_Female_T	DEM	mvIVW	SHBG	88	0.025	0.088	-0.147	0.198	0.78		Male_T_SHBG	DEM	mvIVW	Male_T	210	0.275	0.218	-0.152	0.702	0.21		Female_T_SHBG	DEM	mvIVW	Female_T	189	-0.079	0.133	-0.34	0.182	0.55
Male_T	DEM	Egger	-	155	0.103	0.083	-0.059	0.265	0.21		Female_T	DEM	Egger	-	88	0.052	0.122	-0.187	0.292	0.67		SHBG	DEM	Egger	-	210	-0.024	0.054	-0.13	0.082	0.66		SHBG	DEM	Egger	-	189	-0.07	0.072	-0.211	0.072	0.33
Male_T	DEM	mvEgger	SHBG	155	0.24	0.124	-0.002	0.483	0.052		Female_T	DEM	mvEgger	SHBG	88	0.052	0.123	-0.189	0.293	0.67		SHBG	DEM	mvEgger	Male_T	210	-0.211	0.153	-0.51	0.089	0.17		SHBG	DEM	mvEgger	Female_T	189	-0.061	0.074	-0.206	0.084	0.41
SHBG_Male_T	DEM	mvEgger	SHBG	155	-0.113	0.076	-0.263	0.036	0.14		SHBG_Female_T	DEM	mvEgger	SHBG	88	0.025	0.089	-0.149	0.198	0.78		Male_T_SHBG	DEM	mvEgger	Male_T	210	0.284	0.217	-0.141	0.709	0.19		Female_T_SHBG	DEM	mvEgger	Female_T	189	-0.07	0.133	-0.33	0.19	0.6
Male_T	DEPRES	IVW	-	155	-0.057	0.031	-0.118	0.003	0.063		Female_T	DEPRES	IVW	-	88	0	0.037	-0.072	0.072	0.99		SHBG	DEPRES	IVW	-	210	-0.019	0.02	-0.058	0.021	0.36		SHBG	DEPRES	IVW	-	189	0.032	0.025	-0.018	0.081	0.21
Male_T	DEPRES	mvIVW	SHBG	155	0.014	0.057	-0.098	0.127	0.8		Female_T	DEPRES	mvIVW	SHBG	88	0.008	0.037	-0.064	0.079	0.83		SHBG	DEPRES	mvIVW	Male_T	210	0.073	0.081	-0.085	0.231	0.37		SHBG	DEPRES	mvIVW	Female_T	189	0.034	0.026	-0.018	0.085	0.2
SHBG_Male_T	DEPRES	mvIVW	SHBG	155	-0.068	0.046	-0.158	0.022	0.14		SHBG_Female_T	DEPRES	mvIVW	SHBG	88	-0.12	0.047	-0.212	-0.029	0.01		Male_T_SHBG	DEPRES	mvIVW	Male_T	210	-0.139	0.119	-0.373	0.094	0.24		Female_T_SHBG	DEPRES	mvIVW	Female_T	189	-0.023	0.071	-0.162	0.117	0.75
Male_T	DEPRES	Egger	-	155	-0.068	0.051	-0.168	0.031	0.18		Female_T	DEPRES	Egger	-	88	-0.033	0.066	-0.163	0.097	0.62		SHBG	DEPRES	Egger	-	210	-0.06	0.03	-0.118	-0.002	0.044		SHBG	DEPRES	Egger	-	189	0.02	0.038	-0.054	0.093	0.6
Male_T	DEPRES	mvEgger	SHBG	155	0.015	0.077	-0.135	0.166	0.84		Female_T	DEPRES	mvEgger	SHBG	88	-0.032	0.066	-0.16	0.097	0.63		SHBG	DEPRES	mvEgger	Male_T	210	0.029	0.084	-0.135	0.192	0.73		SHBG	DEPRES	mvEgger	Female_T	189	0.022	0.039	-0.054	0.098	0.57
SHBG_Male_T	DEPRES	mvEgger	SHBG	155	-0.068	0.047	-0.161	0.024	0.15		SHBG_Female_T	DEPRES	mvEgger	SHBG	88	-0.122	0.047	-0.214	-0.03	0.0093		Male_T_SHBG	DEPRES	mvEgger	Male_T	210	-0.134	0.119	-0.367	0.098	0.26		Female_T_SHBG	DEPRES	mvEgger	Female_T	189	-0.021	0.071	-0.161	0.119	0.77
Male_T	EMO	IVW	-	155	-0.07	0.073	-0.214	0.073	0.34		Female_T	EMO	IVW	-	88	0.133	0.1	-0.062	0.328	0.18		SHBG	EMO	IVW	-	210	-0.043	0.055	-0.151	0.065	0.43		SHBG	EMO	IVW	-	189	-0.079	0.066	-0.208	0.05	0.23
Male_T	EMO	mvIVW	SHBG	155	0.086	0.137	-0.183	0.355	0.53		Female_T	EMO	mvIVW	SHBG	88	0.142	0.1	-0.054	0.337	0.16		SHBG	EMO	mvIVW	Male_T	210	-0.139	0.219	-0.569	0.291	0.53		SHBG	EMO	mvIVW	Female_T	189	-0.115	0.068	-0.248	0.019	0.092
SHBG_Male_T	EMO	mvIVW	SHBG	155	-0.148	0.11	-0.364	0.067	0.18		SHBG_Female_T	EMO	mvIVW	SHBG	88	-0.134	0.127	-0.383	0.115	0.29		Male_T_SHBG	EMO	mvIVW	Male_T	210	0.146	0.325	-0.49	0.782	0.65		Female_T_SHBG	EMO	mvIVW	Female_T	189	0.359	0.186	-0.007	0.724	0.054
Male_T	EMO	Egger	-	155	-0.108	0.12	-0.344	0.127	0.37		Female_T	EMO	Egger	-	88	0.036	0.18	-0.316	0.388	0.84		SHBG	EMO	Egger	-	210	-0.132	0.081	-0.291	0.027	0.1		SHBG	EMO	Egger	-	189	-0.049	0.098	-0.241	0.143	0.62
Male_T	EMO	mvEgger	SHBG	155	0.071	0.183	-0.288	0.43	0.7		Female_T	EMO	mvEgger	SHBG	88	0.037	0.18	-0.315	0.389	0.84		SHBG	EMO	mvEgger	Male_T	210	-0.235	0.228	-0.683	0.212	0.3		SHBG	EMO	mvEgger	Female_T	189	-0.09	0.1	-0.285	0.106	0.37
SHBG_Male_T	EMO	mvEgger	SHBG	155	-0.145	0.112	-0.366	0.075	0.2		SHBG_Female_T	EMO	mvEgger	SHBG	88	-0.138	0.127	-0.387	0.111	0.28		Male_T_SHBG	EMO	mvEgger	Male_T	210	0.158	0.324	-0.477	0.792	0.63		Female_T_SHBG	EMO	mvEgger	Female_T	189	0.356	0.187	-0.011	0.722	0.057
Male_T	FINF	IVW	-	155	-0.032	0.051	-0.132	0.069	0.53		Female_T	FINF	IVW	-	88	-0.088	0.063	-0.212	0.037	0.17		SHBG	FINF	IVW	-	210	-0.074	0.035	-0.143	-0.004	0.037		SHBG	FINF	IVW	-	189	-0.081	0.042	-0.165	0.002	0.055
Male_T	FINF	mvIVW	SHBG	155	0.081	0.098	-0.111	0.273	0.41		Female_T	FINF	mvIVW	SHBG	88	-0.089	0.064	-0.214	0.037	0.17		SHBG	FINF	mvIVW	Male_T	210	0.003	0.143	-0.277	0.284	0.98		SHBG	FINF	mvIVW	Female_T	189	-0.092	0.044	-0.179	-0.006	0.036
SHBG_Male_T	FINF	mvIVW	SHBG	155	-0.105	0.078	-0.258	0.048	0.18		SHBG_Female_T	FINF	mvIVW	SHBG	88	0.016	0.081	-0.143	0.176	0.84		Male_T_SHBG	FINF	mvIVW	Male_T	210	-0.118	0.212	-0.533	0.297	0.58		Female_T_SHBG	FINF	mvIVW	Female_T	189	0.112	0.119	-0.121	0.345	0.35
Male_T	FINF	Egger	-	155	-0.068	0.085	-0.234	0.098	0.42		Female_T	FINF	Egger	-	88	0.041	0.113	-0.181	0.263	0.72		SHBG	FINF	Egger	-	210	-0.071	0.052	-0.174	0.031	0.17		SHBG	FINF	Egger	-	189	-0.111	0.064	-0.236	0.014	0.083
Male_T	FINF	mvEgger	SHBG	155	0.059	0.132	-0.2	0.318	0.65		Female_T	FINF	mvEgger	SHBG	88	0.041	0.114	-0.183	0.264	0.72		SHBG	FINF	mvEgger	Male_T	210	0.006	0.149	-0.286	0.299	0.97		SHBG	FINF	mvEgger	Female_T	189	-0.124	0.065	-0.252	0.004	0.058
SHBG_Male_T	FINF	mvEgger	SHBG	155	-0.101	0.08	-0.258	0.057	0.21		SHBG_Female_T	FINF	mvEgger	SHBG	88	0.022	0.081	-0.137	0.18	0.79		Male_T_SHBG	FINF	mvEgger	Male_T	210	-0.118	0.212	-0.534	0.298	0.58		Female_T_SHBG	FINF	mvEgger	Female_T	189	0.115	0.119	-0.118	0.349	0.33
Male_T	FOREA	IVW	-	155	0.127	0.036	0.057	0.197	0.00039		Female_T	FOREA	IVW	-	88	-0.062	0.051	-0.162	0.037	0.22		SHBG	FOREA	IVW	-	210	0.083	0.026	0.033	0.134	0.0012		SHBG	FOREA	IVW	-	189	0.077	0.031	0.016	0.138	0.013
Male_T	FOREA	mvIVW	SHBG	155	-0.044	0.065	-0.171	0.083	0.5		Female_T	FOREA	mvIVW	SHBG	88	-0.077	0.048	-0.171	0.017	0.11		SHBG	FOREA	mvIVW	Male_T	210	-0.078	0.103	-0.28	0.124	0.45		SHBG	FOREA	mvIVW	Female_T	189	0.088	0.032	0.025	0.151	0.0065
SHBG_Male_T	FOREA	mvIVW	SHBG	155	0.162	0.052	0.06	0.264	0.0019		SHBG_Female_T	FOREA	mvIVW	SHBG	88	0.221	0.061	0.101	0.34	3e-04		Male_T_SHBG	FOREA	mvIVW	Male_T	210	0.247	0.152	-0.052	0.546	0.11		Female_T_SHBG	FOREA	mvIVW	Female_T	189	-0.108	0.087	-0.279	0.062	0.21
Male_T	FOREA	Egger	-	155	0.193	0.059	0.079	0.308	0.00095		Female_T	FOREA	Egger	-	88	-0.136	0.091	-0.315	0.042	0.14		SHBG	FOREA	Egger	-	210	0.169	0.037	0.096	0.242	5.9e-06		SHBG	FOREA	Egger	-	189	0.113	0.047	0.022	0.204	0.015
Male_T	FOREA	mvEgger	SHBG	155	0.006	0.087	-0.165	0.176	0.95		Female_T	FOREA	mvEgger	SHBG	88	-0.139	0.085	-0.306	0.029	0.1		SHBG	FOREA	mvEgger	Male_T	210	0.013	0.105	-0.193	0.219	0.9		SHBG	FOREA	mvEgger	Female_T	189	0.126	0.048	0.033	0.219	0.0081
SHBG_Male_T	FOREA	mvEgger	SHBG	155	0.153	0.053	0.048	0.257	0.0042		SHBG_Female_T	FOREA	mvEgger	SHBG	88	0.218	0.061	0.098	0.338	0.00036		Male_T_SHBG	FOREA	mvEgger	Male_T	210	0.236	0.149	-0.057	0.529	0.11		Female_T_SHBG	FOREA	mvEgger	Female_T	189	-0.112	0.087	-0.283	0.058	0.2
Male_T	HEADINJ	IVW	-	155	-0.006	0.027	-0.06	0.047	0.82		Female_T	HEADINJ	IVW	-	88	-0.011	0.034	-0.077	0.056	0.76		SHBG	HEADINJ	IVW	-	210	-0.013	0.019	-0.05	0.024	0.49		SHBG	HEADINJ	IVW	-	189	-0.001	0.021	-0.043	0.041	0.96
Male_T	HEADINJ	mvIVW	SHBG	155	0.011	0.051	-0.088	0.111	0.82		Female_T	HEADINJ	mvIVW	SHBG	88	-0.011	0.034	-0.078	0.057	0.76		SHBG	HEADINJ	mvIVW	Male_T	210	-0.061	0.075	-0.209	0.086	0.41		SHBG	HEADINJ	mvIVW	Female_T	189	0.002	0.022	-0.042	0.046	0.92
SHBG_Male_T	HEADINJ	mvIVW	SHBG	155	-0.017	0.041	-0.097	0.063	0.68		SHBG_Female_T	HEADINJ	mvIVW	SHBG	88	-0.001	0.044	-0.087	0.085	0.98		Male_T_SHBG	HEADINJ	mvIVW	Male_T	210	0.074	0.111	-0.144	0.293	0.51		Female_T_SHBG	HEADINJ	mvIVW	Female_T	189	-0.032	0.06	-0.15	0.087	0.6
Male_T	HEADINJ	Egger	-	155	-0.001	0.045	-0.09	0.087	0.98		Female_T	HEADINJ	Egger	-	88	-0.005	0.061	-0.125	0.115	0.94		SHBG	HEADINJ	Egger	-	210	-0.019	0.028	-0.073	0.035	0.49		SHBG	HEADINJ	Egger	-	189	-0.004	0.032	-0.067	0.059	0.89
Male_T	HEADINJ	mvEgger	SHBG	155	0.022	0.068	-0.111	0.154	0.75		Female_T	HEADINJ	mvEgger	SHBG	88	-0.005	0.061	-0.125	0.115	0.94		SHBG	HEADINJ	mvEgger	Male_T	210	-0.068	0.079	-0.223	0.086	0.38		SHBG	HEADINJ	mvEgger	Female_T	189	-0.001	0.033	-0.065	0.064	0.98
SHBG_Male_T	HEADINJ	mvEgger	SHBG	155	-0.019	0.042	-0.101	0.063	0.65		SHBG_Female_T	HEADINJ	mvEgger	SHBG	88	-0.001	0.044	-0.087	0.085	0.99		Male_T_SHBG	HEADINJ	mvEgger	Male_T	210	0.075	0.112	-0.144	0.294	0.5		Female_T_SHBG	HEADINJ	mvEgger	Female_T	189	-0.031	0.06	-0.15	0.087	0.6
Male_T	HIRSUTISM	IVW	-	155	-0.116	0.233	-0.573	0.341	0.62		Female_T	HIRSUTISM	IVW	-	88	1.608	0.344	0.935	2.282	2.9e-06		SHBG	HIRSUTISM	IVW	-	210	-0.035	0.173	-0.374	0.304	0.84		SHBG	HIRSUTISM	IVW	-	189	0.103	0.218	-0.324	0.53	0.64
Male_T	HIRSUTISM	mvIVW	SHBG	155	-0.371	0.435	-1.224	0.482	0.39		Female_T	HIRSUTISM	mvIVW	SHBG	88	1.588	0.346	0.91	2.265	4.4e-06		SHBG	HIRSUTISM	mvIVW	Male_T	210	0.883	0.69	-0.47	2.236	0.2		SHBG	HIRSUTISM	mvIVW	Female_T	189	-0.089	0.221	-0.523	0.344	0.69
SHBG_Male_T	HIRSUTISM	mvIVW	SHBG	155	0.243	0.35	-0.443	0.928	0.49		SHBG_Female_T	HIRSUTISM	mvIVW	SHBG	88	0.314	0.441	-0.549	1.178	0.48		Male_T_SHBG	HIRSUTISM	mvIVW	Male_T	210	-1.402	1.022	-3.405	0.6	0.17		Female_T_SHBG	HIRSUTISM	mvIVW	Female_T	189	1.945	0.604	0.762	3.128	0.0013
Male_T	HIRSUTISM	Egger	-	155	-0.029	0.384	-0.783	0.724	0.94		Female_T	HIRSUTISM	Egger	-	88	1.455	0.623	0.235	2.676	0.019		SHBG	HIRSUTISM	Egger	-	210	0.198	0.255	-0.303	0.698	0.44		SHBG	HIRSUTISM	Egger	-	189	-0.166	0.325	-0.804	0.472	0.61
Male_T	HIRSUTISM	mvEgger	SHBG	155	-0.314	0.583	-1.457	0.83	0.59		Female_T	HIRSUTISM	mvEgger	SHBG	88	1.452	0.625	0.228	2.676	0.02		SHBG	HIRSUTISM	mvEgger	Male_T	210	1.142	0.719	-0.267	2.55	0.11		SHBG	HIRSUTISM	mvEgger	Female_T	189	-0.396	0.325	-1.032	0.241	0.22
SHBG_Male_T	HIRSUTISM	mvEgger	SHBG	155	0.232	0.358	-0.47	0.934	0.52		SHBG_Female_T	HIRSUTISM	mvEgger	SHBG	88	0.309	0.443	-0.56	1.178	0.49		Male_T_SHBG	HIRSUTISM	mvEgger	Male_T	210	-1.433	1.021	-3.434	0.567	0.16		Female_T_SHBG	HIRSUTISM	mvEgger	Female_T	189	1.979	0.603	0.797	3.161	0.001
Male_T	HYPOTH	IVW	-	155	-0.071	0.041	-0.152	0.009	0.08		Female_T	HYPOTH	IVW	-	88	-0.031	0.054	-0.137	0.074	0.56		SHBG	HYPOTH	IVW	-	210	-0.02	0.028	-0.075	0.034	0.46		SHBG	HYPOTH	IVW	-	189	-0.02	0.035	-0.089	0.05	0.58
Male_T	HYPOTH	mvIVW	SHBG	155	-0.175	0.076	-0.324	-0.025	0.022		Female_T	HYPOTH	mvIVW	SHBG	88	-0.032	0.054	-0.138	0.075	0.56		SHBG	HYPOTH	mvIVW	Male_T	210	0.07	0.111	-0.147	0.287	0.53		SHBG	HYPOTH	mvIVW	Female_T	189	-0.015	0.037	-0.088	0.057	0.67
SHBG_Male_T	HYPOTH	mvIVW	SHBG	155	0.097	0.061	-0.023	0.217	0.11		SHBG_Female_T	HYPOTH	mvIVW	SHBG	88	0.006	0.07	-0.13	0.143	0.93		Male_T_SHBG	HYPOTH	mvIVW	Male_T	210	-0.138	0.164	-0.46	0.184	0.4		Female_T_SHBG	HYPOTH	mvIVW	Female_T	189	-0.041	0.099	-0.235	0.153	0.68
Male_T	HYPOTH	Egger	-	155	-0.014	0.067	-0.145	0.118	0.84		Female_T	HYPOTH	Egger	-	88	-0.107	0.096	-0.295	0.082	0.27		SHBG	HYPOTH	Egger	-	210	0.009	0.041	-0.071	0.089	0.83		SHBG	HYPOTH	Egger	-	189	-0.057	0.053	-0.161	0.047	0.29
Male_T	HYPOTH	mvEgger	SHBG	155	-0.122	0.103	-0.323	0.079	0.24		Female_T	HYPOTH	mvEgger	SHBG	88	-0.107	0.097	-0.296	0.083	0.27		SHBG	HYPOTH	mvEgger	Male_T	210	0.102	0.116	-0.124	0.329	0.38		SHBG	HYPOTH	mvEgger	Female_T	189	-0.052	0.054	-0.159	0.054	0.34
SHBG_Male_T	HYPOTH	mvEgger	SHBG	155	0.087	0.063	-0.036	0.21	0.16		SHBG_Female_T	HYPOTH	mvEgger	SHBG	88	0.003	0.07	-0.133	0.14	0.96		Male_T_SHBG	HYPOTH	mvEgger	Male_T	210	-0.142	0.164	-0.464	0.18	0.39		Female_T_SHBG	HYPOTH	mvEgger	Female_T	189	-0.037	0.099	-0.232	0.158	0.71
Male_T	IRREGMENS	IVW	-	155	-0.018	0.042	-0.1	0.064	0.66		Female_T	IRREGMENS	IVW	-	88	-0.053	0.045	-0.142	0.036	0.24		SHBG	IRREGMENS	IVW	-	210	-0.072	0.027	-0.125	-0.019	0.0074		SHBG	IRREGMENS	IVW	-	189	-0.087	0.032	-0.149	-0.024	0.0066
Male_T	IRREGMENS	mvIVW	SHBG	155	0.108	0.079	-0.047	0.263	0.17		Female_T	IRREGMENS	mvIVW	SHBG	88	-0.044	0.044	-0.131	0.043	0.32		SHBG	IRREGMENS	mvIVW	Male_T	210	0.024	0.109	-0.189	0.237	0.82		SHBG	IRREGMENS	mvIVW	Female_T	189	-0.081	0.033	-0.146	-0.016	0.015
SHBG_Male_T	IRREGMENS	mvIVW	SHBG	155	-0.118	0.063	-0.242	0.006	0.062		SHBG_Female_T	IRREGMENS	mvIVW	SHBG	88	-0.131	0.056	-0.241	-0.02	0.02		Male_T_SHBG	IRREGMENS	mvIVW	Male_T	210	-0.147	0.161	-0.462	0.168	0.36		Female_T_SHBG	IRREGMENS	mvIVW	Female_T	189	-0.061	0.09	-0.237	0.116	0.5
Male_T	IRREGMENS	Egger	-	155	-0.096	0.069	-0.23	0.038	0.16		Female_T	IRREGMENS	Egger	-	88	-0.066	0.082	-0.226	0.094	0.42		SHBG	IRREGMENS	Egger	-	210	-0.074	0.04	-0.153	0.004	0.064		SHBG	IRREGMENS	Egger	-	189	-0.131	0.048	-0.224	-0.037	0.0061
Male_T	IRREGMENS	mvEgger	SHBG	155	0.033	0.106	-0.175	0.242	0.75		Female_T	IRREGMENS	mvEgger	SHBG	88	-0.065	0.08	-0.221	0.091	0.42		SHBG	IRREGMENS	mvEgger	Male_T	210	0.023	0.113	-0.2	0.245	0.84		SHBG	IRREGMENS	mvEgger	Female_T	189	-0.124	0.049	-0.22	-0.029	0.011
SHBG_Male_T	IRREGMENS	mvEgger	SHBG	155	-0.103	0.065	-0.23	0.024	0.11		SHBG_Female_T	IRREGMENS	mvEgger	SHBG	88	-0.131	0.057	-0.242	-0.02	0.02		Male_T_SHBG	IRREGMENS	mvEgger	Male_T	210	-0.147	0.161	-0.463	0.169	0.36		Female_T_SHBG	IRREGMENS	mvEgger	Female_T	189	-0.056	0.09	-0.233	0.12	0.53
Male_T	LEIOMYOMA	IVW	-	155	0.016	0.042	-0.067	0.099	0.71		Female_T	LEIOMYOMA	IVW	-	88	-0.114	0.052	-0.216	-0.012	0.028		SHBG	LEIOMYOMA	IVW	-	210	-0.033	0.029	-0.09	0.025	0.26		SHBG	LEIOMYOMA	IVW	-	189	-0.062	0.036	-0.133	0.01	0.09
Male_T	LEIOMYOMA	mvIVW	SHBG	155	0.078	0.081	-0.082	0.237	0.34		Female_T	LEIOMYOMA	mvIVW	SHBG	88	-0.112	0.052	-0.215	-0.01	0.032		SHBG	LEIOMYOMA	mvIVW	Male_T	210	-0.252	0.117	-0.481	-0.023	0.031		SHBG	LEIOMYOMA	mvIVW	Female_T	189	-0.056	0.038	-0.13	0.018	0.14
SHBG_Male_T	LEIOMYOMA	mvIVW	SHBG	155	-0.058	0.065	-0.185	0.069	0.37		SHBG_Female_T	LEIOMYOMA	mvIVW	SHBG	88	-0.026	0.067	-0.157	0.105	0.69		Male_T_SHBG	LEIOMYOMA	mvIVW	Male_T	210	0.336	0.173	-0.003	0.675	0.052		Female_T_SHBG	LEIOMYOMA	mvIVW	Female_T	189	-0.06	0.102	-0.26	0.14	0.56
Male_T	LEIOMYOMA	Egger	-	155	0.085	0.07	-0.052	0.222	0.22		Female_T	LEIOMYOMA	Egger	-	88	0.029	0.092	-0.15	0.209	0.75		SHBG	LEIOMYOMA	Egger	-	210	0.029	0.043	-0.055	0.114	0.49		SHBG	LEIOMYOMA	Egger	-	189	-0.051	0.055	-0.158	0.055	0.35
Male_T	LEIOMYOMA	mvEgger	SHBG	155	0.186	0.109	-0.027	0.399	0.087		Female_T	LEIOMYOMA	mvEgger	SHBG	88	0.03	0.092	-0.151	0.21	0.75		SHBG	LEIOMYOMA	mvEgger	Male_T	210	-0.186	0.121	-0.424	0.051	0.12		SHBG	LEIOMYOMA	mvEgger	Female_T	189	-0.044	0.056	-0.154	0.065	0.43
SHBG_Male_T	LEIOMYOMA	mvEgger	SHBG	155	-0.08	0.066	-0.21	0.05	0.23		SHBG_Female_T	LEIOMYOMA	mvEgger	SHBG	88	-0.02	0.066	-0.15	0.109	0.76		Male_T_SHBG	LEIOMYOMA	mvEgger	Male_T	210	0.328	0.172	-0.009	0.665	0.056		Female_T_SHBG	LEIOMYOMA	mvEgger	Female_T	189	-0.061	0.102	-0.262	0.14	0.55
Male_T	MINF	IVW	-	155	0.107	0.132	-0.152	0.365	0.42		Female_T	MINF	IVW	-	88	-0.352	0.182	-0.709	0.004	0.053		SHBG	MINF	IVW	-	210	0.012	0.098	-0.179	0.203	0.9		SHBG	MINF	IVW	-	189	0.106	0.119	-0.127	0.34	0.37
Male_T	MINF	mvIVW	SHBG	155	0.073	0.237	-0.391	0.538	0.76		Female_T	MINF	mvIVW	SHBG	88	-0.328	0.182	-0.685	0.03	0.072		SHBG	MINF	mvIVW	Male_T	210	0.015	0.388	-0.746	0.775	0.97		SHBG	MINF	mvIVW	Female_T	189	0.142	0.124	-0.1	0.385	0.25
SHBG_Male_T	MINF	mvIVW	SHBG	155	0.032	0.192	-0.344	0.409	0.87		SHBG_Female_T	MINF	mvIVW	SHBG	88	-0.371	0.236	-0.833	0.09	0.12		Male_T_SHBG	MINF	mvIVW	Male_T	210	-0.004	0.575	-1.131	1.122	0.99		Female_T_SHBG	MINF	mvIVW	Female_T	189	-0.359	0.336	-1.018	0.3	0.29
Male_T	MINF	Egger	-	155	-0.11	0.216	-0.533	0.313	0.61		Female_T	MINF	Egger	-	88	-0.526	0.326	-1.164	0.112	0.11		SHBG	MINF	Egger	-	210	-0.003	0.144	-0.286	0.28	0.98		SHBG	MINF	Egger	-	189	-0.031	0.175	-0.375	0.313	0.86
Male_T	MINF	mvEgger	SHBG	155	-0.198	0.314	-0.813	0.418	0.53		Female_T	MINF	mvEgger	SHBG	88	-0.52	0.326	-1.158	0.119	0.11		SHBG	MINF	mvEgger	Male_T	210	-0.001	0.406	-0.797	0.794	1		SHBG	MINF	mvEgger	Female_T	189	0.009	0.18	-0.343	0.361	0.96
SHBG_Male_T	MINF	mvEgger	SHBG	155	0.075	0.195	-0.307	0.457	0.7		SHBG_Female_T	MINF	mvEgger	SHBG	88	-0.378	0.236	-0.841	0.084	0.11		Male_T_SHBG	MINF	mvEgger	Male_T	210	-0.002	0.576	-1.132	1.127	1		Female_T_SHBG	MINF	mvEgger	Female_T	189	-0.344	0.336	-1.003	0.315	0.31
Male_T	MS	IVW	-	155	-0.11	0.119	-0.344	0.124	0.36		Female_T	MS	IVW	-	88	0.134	0.155	-0.17	0.437	0.39		SHBG	MS	IVW	-	210	-0.05	0.089	-0.225	0.125	0.58		SHBG	MS	IVW	-	189	0.008	0.095	-0.179	0.195	0.94
Male_T	MS	mvIVW	SHBG	155	0.085	0.225	-0.356	0.525	0.71		Female_T	MS	mvIVW	SHBG	88	0.147	0.155	-0.158	0.451	0.35		SHBG	MS	mvIVW	Male_T	210	0.178	0.358	-0.524	0.879	0.62		SHBG	MS	mvIVW	Female_T	189	0.013	0.099	-0.182	0.207	0.9
SHBG_Male_T	MS	mvIVW	SHBG	155	-0.184	0.18	-0.537	0.168	0.31		SHBG_Female_T	MS	mvIVW	SHBG	88	-0.2	0.198	-0.588	0.188	0.31		Male_T_SHBG	MS	mvIVW	Male_T	210	-0.348	0.53	-1.387	0.691	0.51		Female_T_SHBG	MS	mvIVW	Female_T	189	-0.049	0.272	-0.582	0.484	0.86
Male_T	MS	Egger	-	155	-0.129	0.197	-0.516	0.258	0.51		Female_T	MS	Egger	-	88	-0.049	0.28	-0.598	0.5	0.86		SHBG	MS	Egger	-	210	-0.177	0.132	-0.436	0.082	0.18		SHBG	MS	Egger	-	189	0.117	0.143	-0.163	0.397	0.41
Male_T	MS	mvEgger	SHBG	155	0.104	0.302	-0.488	0.696	0.73		Female_T	MS	mvEgger	SHBG	88	-0.047	0.28	-0.596	0.502	0.87		SHBG	MS	mvEgger	Male_T	210	0.041	0.373	-0.689	0.772	0.91		SHBG	MS	mvEgger	Female_T	189	0.124	0.147	-0.164	0.411	0.4
SHBG_Male_T	MS	mvEgger	SHBG	155	-0.188	0.185	-0.55	0.174	0.31		SHBG_Female_T	MS	mvEgger	SHBG	88	-0.208	0.199	-0.597	0.181	0.29		Male_T_SHBG	MS	mvEgger	Male_T	210	-0.332	0.529	-1.369	0.706	0.53		Female_T_SHBG	MS	mvEgger	Female_T	189	-0.062	0.272	-0.595	0.472	0.82
Male_T	OBE	IVW	-	155	-0.051	0.043	-0.135	0.032	0.23		Female_T	OBE	IVW	-	88	-0.054	0.06	-0.172	0.064	0.37		SHBG	OBE	IVW	-	210	0.009	0.034	-0.058	0.075	0.8		SHBG	OBE	IVW	-	189	0.073	0.043	-0.01	0.157	0.086
Male_T	OBE	mvIVW	SHBG	155	-0.047	0.08	-0.204	0.11	0.56		Female_T	OBE	mvIVW	SHBG	88	-0.055	0.061	-0.174	0.063	0.36		SHBG	OBE	mvIVW	Male_T	210	0.217	0.135	-0.049	0.482	0.11		SHBG	OBE	mvIVW	Female_T	189	0.073	0.044	-0.014	0.16	0.099
SHBG_Male_T	OBE	mvIVW	SHBG	155	-0.004	0.064	-0.13	0.122	0.95		SHBG_Female_T	OBE	mvIVW	SHBG	88	0.022	0.077	-0.129	0.174	0.77		Male_T_SHBG	OBE	mvIVW	Male_T	210	-0.318	0.201	-0.711	0.075	0.11		Female_T_SHBG	OBE	mvIVW	Female_T	189	0	0.121	-0.237	0.236	1
Male_T	OBE	Egger	-	155	-0.054	0.071	-0.192	0.085	0.45		Female_T	OBE	Egger	-	88	-0.003	0.109	-0.215	0.21	0.98		SHBG	OBE	Egger	-	210	-0.017	0.05	-0.115	0.082	0.74		SHBG	OBE	Egger	-	189	0.003	0.063	-0.121	0.127	0.96
Male_T	OBE	mvEgger	SHBG	155	-0.049	0.107	-0.259	0.162	0.65		Female_T	OBE	mvEgger	SHBG	88	-0.003	0.109	-0.217	0.211	0.98		SHBG	OBE	mvEgger	Male_T	210	0.191	0.141	-0.086	0.468	0.18		SHBG	OBE	mvEgger	Female_T	189	0.002	0.065	-0.125	0.129	0.97
SHBG_Male_T	OBE	mvEgger	SHBG	155	-0.004	0.066	-0.133	0.125	0.95		SHBG_Female_T	OBE	mvEgger	SHBG	88	0.024	0.078	-0.128	0.177	0.75		Male_T_SHBG	OBE	mvEgger	Male_T	210	-0.315	0.201	-0.709	0.079	0.12		Female_T_SHBG	OBE	mvEgger	Female_T	189	0.007	0.12	-0.228	0.243	0.95
Male_T	OSTEOP	IVW	-	155	0.134	0.073	-0.009	0.277	0.066		Female_T	OSTEOP	IVW	-	88	-0.009	0.098	-0.201	0.182	0.92		SHBG	OSTEOP	IVW	-	210	0.149	0.047	0.058	0.24	0.0014		SHBG	OSTEOP	IVW	-	189	0.175	0.062	0.052	0.297	0.0051
Male_T	OSTEOP	mvIVW	SHBG	155	-0.092	0.136	-0.359	0.174	0.5		Female_T	OSTEOP	mvIVW	SHBG	88	-0.02	0.098	-0.212	0.172	0.84		SHBG	OSTEOP	mvIVW	Male_T	210	0.185	0.187	-0.182	0.552	0.32		SHBG	OSTEOP	mvIVW	Female_T	189	0.199	0.065	0.072	0.325	0.0021
SHBG_Male_T	OSTEOP	mvIVW	SHBG	155	0.214	0.109	0.001	0.428	0.049		SHBG_Female_T	OSTEOP	mvIVW	SHBG	88	0.159	0.125	-0.085	0.403	0.2		Male_T_SHBG	OSTEOP	mvIVW	Male_T	210	-0.055	0.277	-0.599	0.489	0.84		Female_T_SHBG	OSTEOP	mvIVW	Female_T	189	-0.244	0.174	-0.585	0.097	0.16
Male_T	OSTEOP	Egger	-	155	0.269	0.12	0.035	0.503	0.024		Female_T	OSTEOP	Egger	-	88	-0.282	0.172	-0.619	0.056	0.1		SHBG	OSTEOP	Egger	-	210	0.219	0.069	0.084	0.353	0.0015		SHBG	OSTEOP	Egger	-	189	0.036	0.092	-0.145	0.218	0.69
Male_T	OSTEOP	mvEgger	SHBG	155	0.034	0.182	-0.322	0.391	0.85		Female_T	OSTEOP	mvEgger	SHBG	88	-0.284	0.172	-0.62	0.053	0.099		SHBG	OSTEOP	mvEgger	Male_T	210	0.261	0.195	-0.121	0.643	0.18		SHBG	OSTEOP	mvEgger	Female_T	189	0.063	0.094	-0.122	0.248	0.5
SHBG_Male_T	OSTEOP	mvEgger	SHBG	155	0.19	0.111	-0.028	0.408	0.088		SHBG_Female_T	OSTEOP	mvEgger	SHBG	88	0.148	0.123	-0.093	0.389	0.23		Male_T_SHBG	OSTEOP	mvEgger	Male_T	210	-0.064	0.277	-0.607	0.478	0.82		Female_T_SHBG	OSTEOP	mvEgger	Female_T	189	-0.229	0.173	-0.568	0.11	0.18
Male_T	OVARYCYST	IVW	-	155	0.017	0.045	-0.071	0.104	0.71		Female_T	OVARYCYST	IVW	-	88	-0.025	0.054	-0.13	0.08	0.64		SHBG	OVARYCYST	IVW	-	210	-0.023	0.031	-0.084	0.037	0.45		SHBG	OVARYCYST	IVW	-	189	0.01	0.035	-0.058	0.078	0.77
Male_T	OVARYCYST	mvIVW	SHBG	155	0.075	0.086	-0.093	0.243	0.38		Female_T	OVARYCYST	mvIVW	SHBG	88	-0.023	0.054	-0.129	0.083	0.67		SHBG	OVARYCYST	mvIVW	Male_T	210	0.083	0.125	-0.163	0.328	0.51		SHBG	OVARYCYST	mvIVW	Female_T	189	0.008	0.036	-0.063	0.079	0.83
SHBG_Male_T	OVARYCYST	mvIVW	SHBG	155	-0.054	0.068	-0.188	0.08	0.43		SHBG_Female_T	OVARYCYST	mvIVW	SHBG	88	-0.029	0.069	-0.165	0.106	0.67		Male_T_SHBG	OVARYCYST	mvIVW	Male_T	210	-0.162	0.185	-0.525	0.201	0.38		Female_T_SHBG	OVARYCYST	mvIVW	Female_T	189	0.022	0.097	-0.168	0.212	0.82
Male_T	OVARYCYST	Egger	-	155	0.006	0.074	-0.139	0.151	0.94		Female_T	OVARYCYST	Egger	-	88	0.077	0.096	-0.112	0.265	0.42		SHBG	OVARYCYST	Egger	-	210	-0.006	0.046	-0.096	0.083	0.89		SHBG	OVARYCYST	Egger	-	189	0.074	0.052	-0.029	0.177	0.16
Male_T	OVARYCYST	mvEgger	SHBG	155	0.074	0.116	-0.153	0.3	0.52		Female_T	OVARYCYST	mvEgger	SHBG	88	0.077	0.096	-0.112	0.266	0.43		SHBG	OVARYCYST	mvEgger	Male_T	210	0.102	0.131	-0.154	0.358	0.43		SHBG	OVARYCYST	mvEgger	Female_T	189	0.072	0.054	-0.033	0.178	0.18
SHBG_Male_T	OVARYCYST	mvEgger	SHBG	155	-0.054	0.07	-0.192	0.084	0.44		SHBG_Female_T	OVARYCYST	mvEgger	SHBG	88	-0.025	0.069	-0.16	0.11	0.71		Male_T_SHBG	OVARYCYST	mvEgger	Male_T	210	-0.164	0.186	-0.528	0.199	0.38		Female_T_SHBG	OVARYCYST	mvEgger	Female_T	189	0.015	0.097	-0.174	0.205	0.87
Male_T	PARKI	IVW	-	155	0.025	0.079	-0.129	0.179	0.75		Female_T	PARKI	IVW	-	88	0.068	0.104	-0.137	0.272	0.52		SHBG	PARKI	IVW	-	210	-0.015	0.056	-0.125	0.095	0.79		SHBG	PARKI	IVW	-	189	-0.049	0.07	-0.187	0.088	0.48
Male_T	PARKI	mvIVW	SHBG	155	0.157	0.145	-0.126	0.441	0.28		Female_T	PARKI	mvIVW	SHBG	88	0.079	0.105	-0.126	0.285	0.45		SHBG	PARKI	mvIVW	Male_T	210	0.133	0.224	-0.305	0.572	0.55		SHBG	PARKI	mvIVW	Female_T	189	-0.065	0.073	-0.208	0.077	0.37
SHBG_Male_T	PARKI	mvIVW	SHBG	155	-0.127	0.117	-0.356	0.101	0.27		SHBG_Female_T	PARKI	mvIVW	SHBG	88	-0.171	0.134	-0.434	0.092	0.2		Male_T_SHBG	PARKI	mvIVW	Male_T	210	-0.227	0.331	-0.876	0.423	0.49		Female_T_SHBG	PARKI	mvIVW	Female_T	189	0.158	0.196	-0.225	0.541	0.42
Male_T	PARKI	Egger	-	155	-0.132	0.128	-0.384	0.119	0.3		Female_T	PARKI	Egger	-	88	0.067	0.187	-0.299	0.434	0.72		SHBG	PARKI	Egger	-	210	0.05	0.083	-0.112	0.212	0.54		SHBG	PARKI	Egger	-	189	0.045	0.105	-0.16	0.25	0.67
Male_T	PARKI	mvEgger	SHBG	155	-0.015	0.192	-0.391	0.361	0.94		Female_T	PARKI	mvEgger	SHBG	88	0.07	0.187	-0.297	0.436	0.71		SHBG	PARKI	mvEgger	Male_T	210	0.206	0.233	-0.252	0.663	0.38		SHBG	PARKI	mvEgger	Female_T	189	0.028	0.107	-0.183	0.238	0.8
SHBG_Male_T	PARKI	mvEgger	SHBG	155	-0.098	0.118	-0.329	0.134	0.41		SHBG_Female_T	PARKI	mvEgger	SHBG	88	-0.172	0.134	-0.435	0.092	0.2		Male_T_SHBG	PARKI	mvEgger	Male_T	210	-0.236	0.331	-0.885	0.414	0.48		Female_T_SHBG	PARKI	mvEgger	Female_T	189	0.148	0.196	-0.236	0.531	0.45
Male_T	PCOS	IVW	-	155	-0.197	0.149	-0.489	0.094	0.18		Female_T	PCOS	IVW	-	88	0.331	0.191	-0.044	0.706	0.084		SHBG	PCOS	IVW	-	210	-0.148	0.1	-0.343	0.048	0.14		SHBG	PCOS	IVW	-	189	-0.188	0.135	-0.453	0.077	0.16
Male_T	PCOS	mvIVW	SHBG	155	-0.188	0.286	-0.748	0.372	0.51		Female_T	PCOS	mvIVW	SHBG	88	0.344	0.192	-0.033	0.721	0.073		SHBG	PCOS	mvIVW	Male_T	210	0.512	0.399	-0.27	1.295	0.2		SHBG	PCOS	mvIVW	Female_T	189	-0.259	0.139	-0.532	0.015	0.064
SHBG_Male_T	PCOS	mvIVW	SHBG	155	-0.009	0.228	-0.455	0.438	0.97		SHBG_Female_T	PCOS	mvIVW	SHBG	88	-0.194	0.243	-0.67	0.283	0.43		Male_T_SHBG	PCOS	mvIVW	Male_T	210	-1.009	0.591	-2.167	0.15	0.088		Female_T_SHBG	PCOS	mvIVW	Female_T	189	0.722	0.379	-0.022	1.465	0.057
Male_T	PCOS	Egger	-	155	0.156	0.243	-0.321	0.632	0.52		Female_T	PCOS	Egger	-	88	0.878	0.346	0.201	1.556	0.011		SHBG	PCOS	Egger	-	210	-0.04	0.148	-0.329	0.249	0.79		SHBG	PCOS	Egger	-	189	0.246	0.2	-0.146	0.638	0.22
Male_T	PCOS	mvEgger	SHBG	155	0.29	0.381	-0.456	1.036	0.45		Female_T	PCOS	mvEgger	SHBG	88	0.88	0.346	0.202	1.557	0.011		SHBG	PCOS	mvEgger	Male_T	210	0.634	0.416	-0.182	1.45	0.13		SHBG	PCOS	mvEgger	Female_T	189	0.168	0.203	-0.23	0.567	0.41
SHBG_Male_T	PCOS	mvEgger	SHBG	155	-0.106	0.232	-0.561	0.348	0.65		SHBG_Female_T	PCOS	mvEgger	SHBG	88	-0.171	0.244	-0.648	0.306	0.48		Male_T_SHBG	PCOS	mvEgger	Male_T	210	-1.023	0.591	-2.182	0.135	0.083		Female_T_SHBG	PCOS	mvEgger	Female_T	189	0.676	0.373	-0.055	1.406	0.07
Male_T	PERSOBEH	IVW	-	155	-0.052	0.048	-0.146	0.041	0.27		Female_T	PERSOBEH	IVW	-	88	0.03	0.065	-0.097	0.157	0.64		SHBG	PERSOBEH	IVW	-	210	-0.041	0.035	-0.109	0.027	0.23		SHBG	PERSOBEH	IVW	-	189	0.006	0.042	-0.076	0.087	0.89
Male_T	PERSOBEH	mvIVW	SHBG	155	0.081	0.088	-0.093	0.254	0.36		Female_T	PERSOBEH	mvIVW	SHBG	88	0.038	0.065	-0.09	0.165	0.56		SHBG	PERSOBEH	mvIVW	Male_T	210	-0.16	0.138	-0.43	0.111	0.25		SHBG	PERSOBEH	mvIVW	Female_T	189	-0.008	0.043	-0.093	0.077	0.85
SHBG_Male_T	PERSOBEH	mvIVW	SHBG	155	-0.127	0.071	-0.266	0.013	0.074		SHBG_Female_T	PERSOBEH	mvIVW	SHBG	88	-0.111	0.083	-0.273	0.052	0.18		Male_T_SHBG	PERSOBEH	mvIVW	Male_T	210	0.181	0.204	-0.219	0.582	0.38		Female_T_SHBG	PERSOBEH	mvIVW	Female_T	189	0.138	0.118	-0.093	0.368	0.24
Male_T	PERSOBEH	Egger	-	155	-0.014	0.078	-0.167	0.14	0.86		Female_T	PERSOBEH	Egger	-	88	0.002	0.117	-0.228	0.232	0.99		SHBG	PERSOBEH	Egger	-	210	-0.056	0.051	-0.156	0.044	0.27		SHBG	PERSOBEH	Egger	-	189	0.047	0.062	-0.074	0.169	0.45
Male_T	PERSOBEH	mvEgger	SHBG	155	0.158	0.118	-0.073	0.39	0.18		Female_T	PERSOBEH	mvEgger	SHBG	88	0.003	0.117	-0.225	0.232	0.98		SHBG	PERSOBEH	mvEgger	Male_T	210	-0.177	0.144	-0.46	0.106	0.22		SHBG	PERSOBEH	mvEgger	Female_T	189	0.032	0.063	-0.092	0.156	0.62
SHBG_Male_T	PERSOBEH	mvEgger	SHBG	155	-0.141	0.072	-0.283	0.001	0.052		SHBG_Female_T	PERSOBEH	mvEgger	SHBG	88	-0.112	0.083	-0.275	0.051	0.18		Male_T_SHBG	PERSOBEH	mvEgger	Male_T	210	0.183	0.205	-0.218	0.585	0.37		Female_T_SHBG	PERSOBEH	mvEgger	Female_T	189	0.133	0.118	-0.098	0.364	0.26
Male_T	PMB	IVW	-	155	-0.08	0.058	-0.193	0.033	0.16		Female_T	PMB	IVW	-	88	0.332	0.083	0.17	0.494	6.1e-05		SHBG	PMB	IVW	-	210	-0.093	0.036	-0.164	-0.023	0.0092		SHBG	PMB	IVW	-	189	-0.05	0.045	-0.139	0.038	0.26
Male_T	PMB	mvIVW	SHBG	155	0.039	0.11	-0.176	0.254	0.72		Female_T	PMB	mvIVW	SHBG	88	0.341	0.083	0.179	0.503	3.7e-05		SHBG	PMB	mvIVW	Male_T	210	0.143	0.144	-0.139	0.425	0.32		SHBG	PMB	mvIVW	Female_T	189	-0.105	0.045	-0.194	-0.016	0.021
SHBG_Male_T	PMB	mvIVW	SHBG	155	-0.112	0.088	-0.284	0.06	0.2		SHBG_Female_T	PMB	mvIVW	SHBG	88	-0.137	0.105	-0.342	0.069	0.19		Male_T_SHBG	PMB	mvIVW	Male_T	210	-0.361	0.213	-0.779	0.056	0.09		Female_T_SHBG	PMB	mvIVW	Female_T	189	0.554	0.124	0.312	0.796	7.5e-06
Male_T	PMB	Egger	-	155	-0.097	0.095	-0.284	0.09	0.31		Female_T	PMB	Egger	-	88	0.609	0.145	0.324	0.894	2.8e-05		SHBG	PMB	Egger	-	210	-0.063	0.053	-0.168	0.041	0.23		SHBG	PMB	Egger	-	189	-0.087	0.068	-0.219	0.046	0.2
Male_T	PMB	mvEgger	SHBG	155	0.045	0.148	-0.245	0.335	0.76		Female_T	PMB	mvEgger	SHBG	88	0.61	0.145	0.326	0.894	2.6e-05		SHBG	PMB	mvEgger	Male_T	210	0.178	0.15	-0.116	0.472	0.24		SHBG	PMB	mvEgger	Female_T	189	-0.151	0.067	-0.282	-0.02	0.024
SHBG_Male_T	PMB	mvEgger	SHBG	155	-0.113	0.09	-0.29	0.064	0.21		SHBG_Female_T	PMB	mvEgger	SHBG	88	-0.125	0.103	-0.326	0.076	0.22		Male_T_SHBG	PMB	mvEgger	Male_T	210	-0.366	0.213	-0.783	0.052	0.086		Female_T_SHBG	PMB	mvEgger	Female_T	189	0.559	0.124	0.316	0.802	6.3e-06
Male_T	PROST	IVW	-	155	-0.038	0.057	-0.149	0.073	0.5		Female_T	PROST	IVW	-	88	0.051	0.078	-0.102	0.205	0.51		SHBG	PROST	IVW	-	210	-0.063	0.043	-0.147	0.02	0.14		SHBG	PROST	IVW	-	189	-0.019	0.048	-0.114	0.075	0.69
Male_T	PROST	mvIVW	SHBG	155	0.184	0.1	-0.012	0.381	0.066		Female_T	PROST	mvIVW	SHBG	88	0.056	0.079	-0.098	0.21	0.48		SHBG	PROST	mvIVW	Male_T	210	-0.042	0.17	-0.376	0.292	0.8		SHBG	PROST	mvIVW	Female_T	189	-0.031	0.05	-0.129	0.067	0.54
SHBG_Male_T	PROST	mvIVW	SHBG	155	-0.216	0.081	-0.376	-0.057	0.0078		SHBG_Female_T	PROST	mvIVW	SHBG	88	-0.078	0.101	-0.276	0.121	0.44		Male_T_SHBG	PROST	mvIVW	Male_T	210	-0.032	0.252	-0.527	0.462	0.9		Female_T_SHBG	PROST	mvIVW	Female_T	189	0.115	0.136	-0.15	0.381	0.39
Male_T	PROST	Egger	-	155	0.044	0.093	-0.138	0.227	0.63		Female_T	PROST	Egger	-	88	0.079	0.142	-0.198	0.357	0.58		SHBG	PROST	Egger	-	210	-0.049	0.063	-0.172	0.075	0.44		SHBG	PROST	Egger	-	189	0.006	0.073	-0.137	0.149	0.93
Male_T	PROST	mvEgger	SHBG	155	0.326	0.133	0.066	0.586	0.014		Female_T	PROST	mvEgger	SHBG	88	0.08	0.142	-0.198	0.359	0.57		SHBG	PROST	mvEgger	Male_T	210	-0.026	0.178	-0.375	0.322	0.88		SHBG	PROST	mvEgger	Female_T	189	-0.007	0.075	-0.154	0.14	0.92
SHBG_Male_T	PROST	mvEgger	SHBG	155	-0.239	0.082	-0.4	-0.078	0.0036		SHBG_Female_T	PROST	mvEgger	SHBG	88	-0.077	0.102	-0.277	0.123	0.45		Male_T_SHBG	PROST	mvEgger	Male_T	210	-0.034	0.253	-0.53	0.462	0.89		Female_T_SHBG	PROST	mvEgger	Female_T	189	0.113	0.136	-0.154	0.379	0.41
Male_T	RA	IVW	-	155	0.002	0.057	-0.11	0.115	0.97		Female_T	RA	IVW	-	88	-0.168	0.093	-0.35	0.013	0.069		SHBG	RA	IVW	-	210	0.053	0.048	-0.04	0.146	0.27		SHBG	RA	IVW	-	189	0.098	0.064	-0.027	0.223	0.13
Male_T	RA	mvIVW	SHBG	155	-0.139	0.107	-0.35	0.071	0.19		Female_T	RA	mvIVW	SHBG	88	-0.183	0.092	-0.363	-0.004	0.046		SHBG	RA	mvIVW	Male_T	210	0.071	0.192	-0.306	0.448	0.71		SHBG	RA	mvIVW	Female_T	189	0.139	0.066	0.01	0.267	0.035
SHBG_Male_T	RA	mvIVW	SHBG	155	0.134	0.086	-0.034	0.303	0.12		SHBG_Female_T	RA	mvIVW	SHBG	88	0.221	0.118	-0.009	0.452	0.06		Male_T_SHBG	RA	mvIVW	Male_T	210	-0.028	0.285	-0.587	0.531	0.92		Female_T_SHBG	RA	mvIVW	Female_T	189	-0.408	0.175	-0.751	-0.064	0.02
Male_T	RA	Egger	-	155	0.157	0.094	-0.027	0.34	0.094		Female_T	RA	Egger	-	88	-0.424	0.163	-0.744	-0.105	0.0092		SHBG	RA	Egger	-	210	0.062	0.07	-0.077	0.2	0.38		SHBG	RA	Egger	-	189	-0.019	0.095	-0.205	0.168	0.85
Male_T	RA	mvEgger	SHBG	155	0.031	0.143	-0.249	0.31	0.83		Female_T	RA	mvEgger	SHBG	88	-0.427	0.161	-0.743	-0.112	0.0079		SHBG	RA	mvEgger	Male_T	210	0.081	0.201	-0.313	0.475	0.69		SHBG	RA	mvEgger	Female_T	189	0.028	0.096	-0.161	0.216	0.77
SHBG_Male_T	RA	mvEgger	SHBG	155	0.102	0.087	-0.069	0.273	0.24		SHBG_Female_T	RA	mvEgger	SHBG	88	0.211	0.116	-0.016	0.439	0.069		Male_T_SHBG	RA	mvEgger	Male_T	210	-0.029	0.286	-0.589	0.531	0.92		Female_T_SHBG	RA	mvEgger	Female_T	189	-0.396	0.175	-0.739	-0.053	0.024
Male_T	SLEEP	IVW	-	155	0.01	0.069	-0.125	0.145	0.89		Female_T	SLEEP	IVW	-	88	-0.037	0.094	-0.221	0.147	0.69		SHBG	SLEEP	IVW	-	210	0.019	0.051	-0.081	0.12	0.71		SHBG	SLEEP	IVW	-	189	0.033	0.059	-0.082	0.148	0.58
Male_T	SLEEP	mvIVW	SHBG	155	0.144	0.128	-0.106	0.394	0.26		Female_T	SLEEP	mvIVW	SHBG	88	-0.038	0.094	-0.223	0.147	0.69		SHBG	SLEEP	mvIVW	Male_T	210	-0.053	0.205	-0.456	0.35	0.8		SHBG	SLEEP	mvIVW	Female_T	189	0.023	0.061	-0.097	0.142	0.71
SHBG_Male_T	SLEEP	mvIVW	SHBG	155	-0.128	0.103	-0.33	0.073	0.21		SHBG_Female_T	SLEEP	mvIVW	SHBG	88	0.014	0.121	-0.223	0.25	0.91		Male_T_SHBG	SLEEP	mvIVW	Male_T	210	0.11	0.304	-0.486	0.706	0.72		Female_T_SHBG	SLEEP	mvIVW	Female_T	189	0.105	0.166	-0.22	0.429	0.53
Male_T	SLEEP	Egger	-	155	0.106	0.113	-0.116	0.328	0.35		Female_T	SLEEP	Egger	-	88	0.224	0.169	-0.107	0.555	0.18		SHBG	SLEEP	Egger	-	210	-0.047	0.076	-0.195	0.102	0.54		SHBG	SLEEP	Egger	-	189	0.058	0.088	-0.115	0.23	0.51
Male_T	SLEEP	mvEgger	SHBG	155	0.295	0.17	-0.039	0.628	0.083		Female_T	SLEEP	mvEgger	SHBG	88	0.224	0.169	-0.107	0.555	0.19		SHBG	SLEEP	mvEgger	Male_T	210	-0.125	0.214	-0.544	0.295	0.56		SHBG	SLEEP	mvEgger	Female_T	189	0.046	0.09	-0.131	0.222	0.61
SHBG_Male_T	SLEEP	mvEgger	SHBG	155	-0.155	0.105	-0.361	0.05	0.14		SHBG_Female_T	SLEEP	mvEgger	SHBG	88	0.024	0.121	-0.212	0.261	0.84		Male_T_SHBG	SLEEP	mvEgger	Male_T	210	0.119	0.304	-0.477	0.714	0.7		Female_T_SHBG	SLEEP	mvEgger	Female_T	189	0.102	0.166	-0.223	0.427	0.54
Male_T	SLEEPAP	IVW	-	155	-0.029	0.037	-0.101	0.044	0.44		Female_T	SLEEPAP	IVW	-	88	-0.117	0.047	-0.209	-0.025	0.013		SHBG	SLEEPAP	IVW	-	210	-0.022	0.026	-0.072	0.028	0.4		SHBG	SLEEPAP	IVW	-	189	0.002	0.032	-0.06	0.064	0.96
Male_T	SLEEPAP	mvIVW	SHBG	155	0.025	0.068	-0.108	0.159	0.71		Female_T	SLEEPAP	mvIVW	SHBG	88	-0.115	0.047	-0.208	-0.022	0.015		SHBG	SLEEPAP	mvIVW	Male_T	210	0.033	0.102	-0.167	0.234	0.75		SHBG	SLEEPAP	mvIVW	Female_T	189	-0.003	0.033	-0.068	0.061	0.92
SHBG_Male_T	SLEEPAP	mvIVW	SHBG	155	-0.052	0.055	-0.16	0.056	0.34		SHBG_Female_T	SLEEPAP	mvIVW	SHBG	88	-0.033	0.061	-0.152	0.086	0.59		Male_T_SHBG	SLEEPAP	mvIVW	Male_T	210	-0.084	0.152	-0.381	0.213	0.58		Female_T_SHBG	SLEEPAP	mvIVW	Female_T	189	0.049	0.089	-0.126	0.224	0.58
Male_T	SLEEPAP	Egger	-	155	-0.077	0.061	-0.196	0.043	0.21		Female_T	SLEEPAP	Egger	-	88	-0.015	0.084	-0.18	0.15	0.86		SHBG	SLEEPAP	Egger	-	210	-0.047	0.038	-0.121	0.027	0.21		SHBG	SLEEPAP	Egger	-	189	0.033	0.047	-0.06	0.126	0.49
Male_T	SLEEPAP	mvEgger	SHBG	155	-0.024	0.091	-0.203	0.154	0.79		Female_T	SLEEPAP	mvEgger	SHBG	88	-0.015	0.084	-0.18	0.151	0.86		SHBG	SLEEPAP	mvEgger	Male_T	210	0.006	0.107	-0.203	0.216	0.95		SHBG	SLEEPAP	mvEgger	Female_T	189	0.028	0.049	-0.068	0.123	0.57
SHBG_Male_T	SLEEPAP	mvEgger	SHBG	155	-0.043	0.056	-0.153	0.066	0.44		SHBG_Female_T	SLEEPAP	mvEgger	SHBG	88	-0.029	0.06	-0.148	0.089	0.63		Male_T_SHBG	SLEEPAP	mvEgger	Male_T	210	-0.081	0.152	-0.378	0.217	0.59		Female_T_SHBG	SLEEPAP	mvEgger	Female_T	189	0.046	0.09	-0.13	0.221	0.61
Male_T	STATIN	IVW	-	155	-0.201	0.057	-0.312	-0.09	0.00039		Female_T	STATIN	IVW	-	88	-0.122	0.052	-0.225	-0.02	0.02		SHBG	STATIN	IVW	-	210	-0.147	0.039	-0.224	-0.07	0.00017		SHBG	STATIN	IVW	-	189	-0.279	0.053	-0.382	-0.175	1.2e-07
Male_T	STATIN	mvIVW	SHBG	155	-0.046	0.104	-0.25	0.158	0.66		Female_T	STATIN	mvIVW	SHBG	88	-0.113	0.052	-0.214	-0.012	0.028		SHBG	STATIN	mvIVW	Male_T	210	-0.149	0.158	-0.458	0.161	0.35		SHBG	STATIN	mvIVW	Female_T	189	-0.276	0.055	-0.383	-0.168	4.9e-07
SHBG_Male_T	STATIN	mvIVW	SHBG	155	-0.148	0.084	-0.312	0.017	0.078		SHBG_Female_T	STATIN	mvIVW	SHBG	88	-0.136	0.066	-0.266	-0.007	0.039		Male_T_SHBG	STATIN	mvIVW	Male_T	210	0.002	0.234	-0.456	0.46	0.99		Female_T_SHBG	STATIN	mvIVW	Female_T	189	-0.031	0.148	-0.32	0.258	0.84
Male_T	STATIN	Egger	-	155	-0.219	0.093	-0.402	-0.036	0.019		Female_T	STATIN	Egger	-	88	-0.014	0.093	-0.197	0.169	0.88		SHBG	STATIN	Egger	-	210	-0.145	0.058	-0.259	-0.031	0.013		SHBG	STATIN	Egger	-	189	-0.186	0.079	-0.34	-0.032	0.018
Male_T	STATIN	mvEgger	SHBG	155	-0.038	0.14	-0.311	0.236	0.79		Female_T	STATIN	mvEgger	SHBG	88	-0.012	0.092	-0.192	0.167	0.89		SHBG	STATIN	mvEgger	Male_T	210	-0.146	0.165	-0.47	0.177	0.37		SHBG	STATIN	mvEgger	Female_T	189	-0.181	0.081	-0.34	-0.023	0.024
SHBG_Male_T	STATIN	mvEgger	SHBG	155	-0.149	0.086	-0.317	0.019	0.082		SHBG_Female_T	STATIN	mvEgger	SHBG	88	-0.132	0.066	-0.262	-0.003	0.045		Male_T_SHBG	STATIN	mvEgger	Male_T	210	0.002	0.234	-0.458	0.461	0.99		Female_T_SHBG	STATIN	mvEgger	Female_T	189	-0.041	0.147	-0.329	0.247	0.78
Male_T	STR	IVW	-	155	-0.042	0.036	-0.114	0.029	0.25		Female_T	STR	IVW	-	88	0.021	0.057	-0.09	0.133	0.71		SHBG	STR	IVW	-	210	-0.019	0.028	-0.073	0.035	0.49		SHBG	STR	IVW	-	189	-0.013	0.034	-0.08	0.054	0.71
Male_T	STR	mvIVW	SHBG	155	0.026	0.067	-0.106	0.157	0.7		Female_T	STR	mvIVW	SHBG	88	0.024	0.057	-0.088	0.137	0.67		SHBG	STR	mvIVW	Male_T	210	0.01	0.111	-0.208	0.228	0.93		SHBG	STR	mvIVW	Female_T	189	-0.016	0.036	-0.086	0.054	0.66
SHBG_Male_T	STR	mvIVW	SHBG	155	-0.065	0.054	-0.171	0.041	0.23		SHBG_Female_T	STR	mvIVW	SHBG	88	-0.042	0.074	-0.186	0.103	0.57		Male_T_SHBG	STR	mvIVW	Male_T	210	-0.045	0.165	-0.367	0.278	0.79		Female_T_SHBG	STR	mvIVW	Female_T	189	0.028	0.096	-0.159	0.216	0.77
Male_T	STR	Egger	-	155	-0.031	0.06	-0.149	0.087	0.61		Female_T	STR	Egger	-	88	0.074	0.102	-0.126	0.275	0.47		SHBG	STR	Egger	-	210	-0.038	0.041	-0.119	0.042	0.35		SHBG	STR	Egger	-	189	0.068	0.051	-0.032	0.169	0.18
Male_T	STR	mvEgger	SHBG	155	0.054	0.09	-0.122	0.23	0.55		Female_T	STR	mvEgger	SHBG	88	0.075	0.103	-0.127	0.276	0.47		SHBG	STR	mvEgger	Male_T	210	-0.011	0.116	-0.238	0.217	0.93		SHBG	STR	mvEgger	Female_T	189	0.066	0.052	-0.036	0.169	0.21
SHBG_Male_T	STR	mvEgger	SHBG	155	-0.07	0.055	-0.178	0.038	0.2		SHBG_Female_T	STR	mvEgger	SHBG	88	-0.04	0.074	-0.185	0.105	0.59		Male_T_SHBG	STR	mvEgger	Male_T	210	-0.042	0.165	-0.365	0.281	0.8		Female_T_SHBG	STR	mvEgger	Female_T	189	0.019	0.095	-0.167	0.205	0.84
Male_T	T2D	IVW	-	155	-0.194	0.057	-0.306	-0.081	0.00074		Female_T	T2D	IVW	-	88	0.021	0.05	-0.076	0.119	0.67		SHBG	T2D	IVW	-	210	-0.161	0.039	-0.237	-0.085	3.3e-05		SHBG	T2D	IVW	-	189	-0.338	0.066	-0.467	-0.208	3.1e-07
Male_T	T2D	mvIVW	SHBG	155	-0.081	0.106	-0.289	0.126	0.44		Female_T	T2D	mvIVW	SHBG	88	0.023	0.05	-0.075	0.121	0.64		SHBG	T2D	mvIVW	Male_T	210	-0.229	0.156	-0.534	0.076	0.14		SHBG	T2D	mvIVW	Female_T	189	-0.364	0.068	-0.498	-0.231	9.6e-08
SHBG_Male_T	T2D	mvIVW	SHBG	155	-0.108	0.085	-0.275	0.059	0.21		SHBG_Female_T	T2D	mvIVW	SHBG	88	-0.031	0.064	-0.157	0.095	0.63		Male_T_SHBG	T2D	mvIVW	Male_T	210	0.105	0.23	-0.347	0.556	0.65		Female_T_SHBG	T2D	mvIVW	Female_T	189	0.269	0.184	-0.092	0.63	0.14
Male_T	T2D	Egger	-	155	-0.111	0.094	-0.296	0.073	0.24		Female_T	T2D	Egger	-	88	0.077	0.089	-0.098	0.252	0.39		SHBG	T2D	Egger	-	210	-0.063	0.057	-0.174	0.048	0.27		SHBG	T2D	Egger	-	189	-0.055	0.095	-0.242	0.131	0.56
Male_T	T2D	mvEgger	SHBG	155	0.047	0.141	-0.229	0.322	0.74		Female_T	T2D	mvEgger	SHBG	88	0.077	0.09	-0.098	0.253	0.39		SHBG	T2D	mvEgger	Male_T	210	-0.123	0.161	-0.438	0.191	0.44		SHBG	T2D	mvEgger	Female_T	189	-0.083	0.097	-0.274	0.107	0.39
SHBG_Male_T	T2D	mvEgger	SHBG	155	-0.13	0.087	-0.3	0.039	0.13		SHBG_Female_T	T2D	mvEgger	SHBG	88	-0.029	0.064	-0.155	0.097	0.65		Male_T_SHBG	T2D	mvEgger	Male_T	210	0.091	0.228	-0.356	0.538	0.69		Female_T_SHBG	T2D	mvEgger	Female_T	189	0.238	0.178	-0.11	0.586	0.18
